# Supplementary material for: NAD⁺ Reduction in Glutamatergic Neurons Induces Lipid Catabolism and Neuroinflammation in the Brain via SARM1
Source: Adv Sci (Weinh). 2025 Dec 12;13(6):e09950. doi: 10.1002/advs.202509950 (PMC12866834; doi:10.1002/advs.202509950)
Supplement: Supplementary file 2 — Supplemental Table 1 [file ADVS-13-e09950-s007.xlsx]

## Sheet: All lipid class
Sup. Table 1. The list of fold changes of individual lipid subclasses for cKO to control and cKO;Snull/+ to cKO;Snull/null cortices. Arrows indicate the direction of regulation (upregulation or downregulation). *, p<0.05; **, p<0.01; ***, p<0.001; ****, p<0.0001 by Student’s t-test. 4 male mice per genotype per group.
Lipid class		cKO vs ctrl	cKO;Snull/+ vs. cKO;Snull/Snull
BA	Bile Acids	1.78**	1.28*
BMP	Bis(monoacylglycerol)phosphate	ns	ns
CAR	Acylcarnitine	ns	ns
Cer-ADS	Ceramide alpha-hydroxy fatty acid dihydrosphingosine	0.37*	ns
Cer-AP	Ceramide alpha-hydroxy fatty acid phytosphingosine	0.36**	0.49*
Cer-AS	Ceramide alpha-hydroxy fatty acid sphingosine	0.61*	ns
Cer-NDS	Ceramide non-hydroxy fatty acid dihydrosphingosine	ns	ns
Cer-NP	Ceramide non-hydroxy fatty acid phytosphingosine	0.31**	0.45*
Cer-NS	Ceramide non-hydroxy fatty acid sphingosine	ns	0.66*
CerP	Ceramide-1-phosphate	ns	1.82*
Cholesterol	Cholesterol	ns	ns
CoQ	Coenzyme Q	ns	ns
DG	Diacylglycerol	ns	ns
DG-O	Alkyl-diacylglycerol	ns	ns
DGDG	Digalactosyldiacylglycerol	ns	ns
Eicosanoid	Eicosanoids	ns	ns
FFA	Free Fatty Acid	0.70***	0.79**
Hex2Cer	Dihexosylceramide	ns	ns
HexCer-AP	Hexosylceramide alpha-hydroxy fatty acid phytosphingosine	0.58*	ns
HexCer-NS	Hexosylceramide non-hydroxy fatty acid sphingosine	0.49*	0.58*
LNAPE	Lyso-N-acyl phosphatidylethanolamine	ns	ns
LPC	Lysophosphatidylcholine	0.71***	ns
LPC-O	Alkyl-lysophosphatidylcholine	ns	ns
LPE	Lysophosphatidylethanolamine	0.76**	ns
LPE-P	Alkenyl-lysophosphatidylethanolamine	ns	ns
LPG	Lysophosphatidylglycerol	0.77*	ns
LPI	Lysophosphatidylinositol	0.58**	0.70***
LPS	Lysophosphatidylserine	0.67*	ns
MG	Monoacylglycerol	ns	2.25****
MGDG	Monogalactosyldiacylglycerol	0.52*	ns
PA	Phosphatidic Acid	ns	ns
PC	Phosphatidylcholine	ns	ns
PC-O	Ether-linked Phosphatidylcholine	ns	ns
PE	Phosphatidylethanolamine	ns	ns
PE-O	Ether-linked Phosphatidylethanolamine	0.82*	ns
PE-P	Plasmalogen Phosphatidylethanolamine	ns	ns
PG	Phosphatidylglycerol	ns	ns
PI	Phosphatidylinositol	0.66*	ns
PMeOH	Phosphatidylmethanol	ns	ns
PS	Phosphatidylserine	0.62*	ns
SHexCer	Sulfatide (Sulfated Hexosylceramide)	ns	ns
SM	Sphingomyelin	0.75*	ns
SPH	Sphingosine	ns	ns
TG	Triacylglycerol	ns	ns
