# Supplementary material for: NAD⁺ Reduction in Glutamatergic Neurons Induces Lipid Catabolism and Neuroinflammation in the Brain via SARM1
Source: Adv Sci (Weinh). 2025 Dec 12;13(6):e09950. doi: 10.1002/advs.202509950 (PMC12866834; doi:10.1002/advs.202509950)
Supplement: Supplementary file 3 — Supplemental Table 2 [file ADVS-13-e09950-s004.xlsx]

## Sheet: Summary
	Sup. Table 2. The top 15 KEGG pathways enrichment analysis with significantly altered lipids. Pathways are ranked by the number of significant lipid compounds detected. 4 male mice per genotype per group.
	cKO vs ctrl
	Kegg_pathway	ko_ID	total #	%
	Glycerophospholipid metabolism	ko00564	511	35.8121
	Sphingolipid metabolism	ko00600	268	36.194
	Ether lipid metabolism	ko00565	219	39.2694
	Glycosylphosphatidylinositol (GPI)-anchor biosynthesis	ko00563	154	38.961
	Autophagy - animal	ko04140	154	38.961
	Retrograde endocannabinoid signaling	ko04723	207	28.9855
	Choline metabolism in cancer	ko05231	201	28.3582
	Sphingolipid signaling pathway	ko04071	145	33.7931
	Leishmaniasis	ko05140	121	38.843
	Necroptosis	ko04217	116	35.3448
	Kaposi sarcoma-associated herpesvirus infection	ko05167	99	39.3939
	Insulin resistance	ko04931	223	17.4888
	Adipocytokine signaling pathway	ko04920	96	30.2083
	Diabetic cardiomyopathy	ko05415	97	29.8969
	Neurotrophin signaling pathway	ko04722	85	30.5882
	cKO;S/+ compared to cKO;S/S
	Kegg_pathway	ko_ID	total #	%
	Sphingolipid metabolism	ko00600	268	34.7015
	Glycerophospholipid metabolism	ko00564	511	16.047
	Sphingolipid signaling pathway	ko04071	145	33.7931
	Insulin resistance	ko04931	223	21.5247
	Leishmaniasis	ko05140	121	38.843
	Necroptosis	ko04217	116	36.2069
	Adipocytokine signaling pathway	ko04920	96	43.75
	Diabetic cardiomyopathy	ko05415	97	43.299
	Neurotrophin signaling pathway	ko04722	85	45.8824
	Ether lipid metabolism	ko00565	219	13.242
	Retrograde endocannabinoid signaling	ko04723	207	13.5266
	Choline metabolism in cancer	ko05231	201	11.9403
	Glycosylphosphatidylinositol (GPI)-anchor biosynthesis	ko00563	154	14.9351
	Autophagy - animal	ko04140	154	14.9351
	Kaposi sarcoma-associated herpesvirus infection	ko05167	99	20.202
