# Supplementary material for: NAD⁺ Reduction in Glutamatergic Neurons Induces Lipid Catabolism and Neuroinflammation in the Brain via SARM1
Source: Adv Sci (Weinh). 2025 Dec 12;13(6):e09950. doi: 10.1002/advs.202509950 (PMC12866834; doi:10.1002/advs.202509950)
Supplement: Supplementary file 4 — Supplemental Table 3 [file ADVS-13-e09950-s006.xlsx]

## Sheet: proteomic
Sup. Table 3. Summary for proteomic changes on selected proteins involved in lipid metabolism, inflammation responses, and glutathione metabolism. Arrows indicate the direction of regulation. *, p<0.05; **, p<0.01; ***, p<0.001 by Student’s t-test.
Lipid Metabolism					Inflammatory pathways					Glutathione Metabolism
Fatty Acid Synthesis and Modification	Gene ID	cKO vs ctrl	cKO;S/+ vs cKO;S/S		Interleukin	Gene ID	cKO vs ctrl	cKO;S/+ vs cKO;S/S		Glutathione cycle	Gene ID	cKO vs ctrl	cKO;S/+ vs cKO;S/S
	HSD17B11	1.135*	ns			IL18	1.229*	ns			GPX1	ns	ns
	HSD17B12	0.809**	ns			IL1RAPL1	1.147*	ns			GPX7	ns	ns
	ACSF2	1.164*	ns			IL1RAP	ns	NA			GSR	ns	ns
	ACSL3	1.175***	ns		Astrocytes and glial cell markers	GFAP	2.207***	2.057***		Glutathione metabolism	GCLC	ns	1.126*
	ECI2	1.115*	ns			ALDH1L1	1.132*	ns			GCLM	ns	ns
	OXSM	1.073**	ns			S100B	ns	ns			GSS	ns	1.133*
	AACS	0.675***	0.797**			AIF1	ns	ns		Glutathione conjugation detoxification	GSTA4	ns	1.266*
Lipogenesis	ACACA	0.899*	ns			AIF1L	0.638*	0.814**			GSTK1	ns	ns
	FASN	0.929*	ns			CD68	1.858***	NA			GSTM1	ns	1.304*
	ACAT1	ns	ns		Complement System	C1QTNF4	1.080**	1.145**			GSTM2	ns	ns
	ACSS2	0.776***	0.874**			CD93	0.772*	0.735**			GSTM4	1.198*	NA
Fatty Acid β-Oxidation	ACADVL	1.145*	ns			C1QB	2.207**	ns			GSTM5	ns	ns
	CPT2	1.304*	ns			C1QC	2.649*	ns			GSTM7	ns	NA
	HADHB	1.159*	ns			XRCC5	1.138*	ns		Mitochondrial GSH transporter	SLC25A40	0.826*	NA
	DECR1	1.133*	ns			C4B	1.756**	1.730***
	SCCPDH	0.875*	ns		Regulation of immune system process	SDC4	NA	1.664**
Ketogenesis	HMGCS2	1.588*	ns			THBS4	1.525**	2.313**
	HMGCL	ns	ns			CD47	ns	1.151*
	BDH1	1.118*	ns			SIRPA	ns	1.270*
	OXCT1	ns	ns			PTPN6	ns	1.160**
Cholesterol and Steroid Metabolism	ABCA1	1.966**	ns			MAPK1	ns	1.399*
	APOE	1.215**	ns
	DHCR24	0.564**	ns		Glutathione Metabolism
	HMGCR	0.542**	ns		Glutathione cycle	Gene ID	cKO vs ctrl	cKO;S/+ vs cKO;S/S
	HMGCS1	0.575**	0.599**			GPX1	ns	ns
	FDFT1	0.678**	ns			GPX7	ns	ns
	FDPS	0.843*	ns			GSR	ns	ns
	PMVK	0.706**	0.753**		Glutathione metabolism	GCLC	ns	1.126*
Sphingolipid Metabolism	CERS2	0.771*	ns			GCLM	ns	ns
	CERS4	0.584*	ns			GSS	ns	1.133*
	SMPD1	0.812**	ns		Glutathione conjugation detoxification	GSTA4	ns	1.266*
	ST8SIA4	0.892*	ns			GSTK1	ns	ns
	HEXB	1.194*	ns			GSTM1	ns	1.304*
	CPTP	ns	0.927*			GSTM2	ns	ns
	CERT1	ns	1.090*			GSTM4	1.198*	NA
Glycerophospholipid Metabolism	LPCAT2	0.876*	ns			GSTM5	ns	ns
	LPGAT1	0.852**	ns			GSTM7	ns	NA
	PCYT2	0.874**	ns		Mitochondrial GSH transporter	SLC25A40	0.826*	NA
	PTDSS2	0.798*	ns
	PAFAH1B3	1.402*	ns
	GDE1	ns	1.459*
	GPCPD1	ns	1.124*
	LCLAT1	ns	ns
	LPCAT4	ns	ns
	LPCAT1	ns	ns
Lipolysis and Lipid Signaling	PLCD4	1.265*	ns
	PLD1	0.894*	ns
	PLD2	1.212*	ns
	PRKAG2	0.730*	ns
	PNPLA2	2.064**	NA
