# Supplementary material for: NAD⁺ Reduction in Glutamatergic Neurons Induces Lipid Catabolism and Neuroinflammation in the Brain via SARM1
Source: Adv Sci (Weinh). 2025 Dec 12;13(6):e09950. doi: 10.1002/advs.202509950 (PMC12866834; doi:10.1002/advs.202509950)
Supplement: Supplementary file 5 — Supplemental Table 4 [file ADVS-13-e09950-s002.xlsx]

## Sheet: Plum2 BP
Biological Processes for Plum2 module
Term	Overlap	P-value	Adjusted P-value	Odds Ratio	Combined Score	Genes
acetyl-CoA Metabolic Process (GO:0006084)	3/11	8.59841e-05	0.0255944	47.1181	441.089	ACSS2;HMGCS1;PMVK
Regulation of Chaperone-Mediated Autophagy (GO:1904714)	2/6	0.000998867	0.0716011	61.7182	426.404	CTSA;GFAP
Regulation of ERBB Signaling Pathway (GO:1901184)	2/8	0.0018447	0.10773	41.1333	258.952	RHBDF1;PTPN18
Cholesterol Metabolic Process (GO:0008203)	4/29	8.76522e-05	0.0255944	20.4317	190.876	HMGCS1;ABCA5;PMVK;FDFT1
Regulation of Macrophage Derived Foam Cell Differentiation (GO:0010743)	2/10	0.00293315	0.131766	30.8409	179.854	ABCA5;PF4
Lipid Biosynthetic Process (GO:0008610)	4/39	0.000285339	0.027773	14.5725	118.938	PCYT2;ACSS2;FASN;FDFT1
Neutrophil Chemotaxis (GO:0030593)	2/13	0.00500332	0.13914	22.4198	118.772	PPBP;PF4
Cortical Actin Cytoskeleton Organization (GO:0030866)	2/13	0.00500332	0.13914	22.4198	118.772	FMNL1;PLEK
Extrinsic Apoptotic Signaling Pathway (GO:0097191)	3/25	0.00110344	0.0716011	17.0985	116.429	MOAP1;FASN;FGFR3
Positive Regulation of Pattern Recognition Receptor Signaling Pathway (GO:0062208)	2/16	0.00757529	0.15585	17.6078	85.9765	USP15;HSP90B1

## Sheet: Plum2 proteins
Protein list in Plum2 module																Ctrl normalized abundance				cKO normalized abundance							Ctrl2 normalized abundance				cKOA normalized abundance				cKOB normalized abundance
mgi_symbol	Uniprot accession	ensembl_gene_id	entrezgene_id	description	cKO/Ctrl adjusted P value	cKOB/cKOA adjusted P value	cKOA/Ctrl2 adjusted P value	cKO/Ctrl fold change	cKOB/cKOA fold change	cKOA/Ctrl2 fold change	cKO/Ctrl fold_change_log2	cKOB/cKOA fold_change_log2	cKOA/Ctrl2 fold_change_log2	abundances_grouped_ctrl	abundances_grouped_c_ko	Ctrl1	Ctrl2	Ctrl3	Ctrl4	cKO1	cKO2	cKO3	cKO4	abundances_grouped_cKOA	abundances_grouped_cKOB	abundances_grouped_Ctrl2	Ctrl2-1	Ctrl2-2	Ctrl2-3	Ctrl2-4	cKOA1	cKOA2	cKOA3	cKOA4	cKOB1	cKOB2	cKOB3
Serpinh1	P19324	ENSMUSG00000070436	12406	Serpin H1 OS=Mus musculus OX=10090 GN=Serpinh1 PE=1 SV=3	4.74098e-05	0.264871	0.0310759	0.695	1.064	0.851	-0.53	0.09	-0.23	13587.1	9442.4	13654.2	13520.2	13281.4	14009.2	9352.7	9669.5	8761.4	9532.9	6285.5	6688.7	7384.7	7337.9	6484.3	7643.1	7431.9	6708.6	6284.1	5492.2	6286.9	6671.1	6897.5	6688.7
Fkbp4	P30416	ENSMUSG00000030357	14228	Peptidyl-prolyl cis-trans isomerase FKBP4 OS=Mus musculus OX=10090 GN=Fkbp4 PE=1 SV=5	5.56347e-05	0.150882	0.158471	0.759	1.066	0.931	-0.4	0.09	-0.1	31017.7	23547.1	31983.4	31690.2	29677	30359.5	23108.5	24464.3	23994	22336.1	12873.2	13727.5	13821.4	13606.3	14039.8	15066.9	13563	13919.6	12464.8	11900.2	13295	13727.5	13645.1	15215.8
Aacs	Q9D2R0	ENSMUSG00000029482	78894	Acetoacetyl-CoA synthetase OS=Mus musculus OX=10090 GN=Aacs PE=1 SV=1	0.000164105	0.00636491	0.0151821	0.675	1.255	0.812	-0.57	0.33	-0.3	8864.7	5987.9	9210.4	9728.2	8312	8532	6280.1	5676.7	6275.1	5713.9	3891.1	4881.6	4790.5	4762.7	4107.1	4818.4	5328.5	3783.2	3757.9	4002	4109.7	5204	4881.6	4866.4
Gfap	P03995	ENSMUSG00000020932	14580	Glial fibrillary acidic protein OS=Mus musculus OX=10090 GN=Gfap PE=1 SV=4	0.000207816	0.000651598	0.000544225	2.207	0.486	1.901	1.14	-1.04	0.93	48037.7	106022	48467.5	47611.6	49332.9	41187.8	92157.8	96242	116795	123166	57790.1	28088.3	30392.8	34624.3	23936.6	27333.3	33794.8	78720.2	53166.1	52797.6	62816.4	28088.3	27164.7	30319.7
Acss2	A2AQN4	ENSMUSG00000027605	60525	propionate--CoA ligase OS=Mus musculus OX=10090 GN=Acss2 PE=1 SV=1	0.000926306	0.00767558	0.0303822	0.776	1.144	0.898	-0.37	0.19	-0.15	16858.7	13089.1	17697	17201.9	15771.4	16522.3	13489.7	13100.5	12879.1	13077.7	4954.5	5668.6	5515.5	5690.1	5558.6	4940.7	5472.6	4793	4944.3	5023.3	4964.6	5668.6	5669.1	5515.8
Smpd1	Q04519	ENSMUSG00000037049	20597	Sphingomyelin phosphodiesterase OS=Mus musculus OX=10090 GN=Smpd1 PE=1 SV=2	0.00138152	0.210016	0.177674	0.812	1.289	0.776	-0.3	0.37	-0.37	11237.4	9127	10695	11035.4	11443	11555.8	9089.7	9944.5	9164.5	8819.4	742.2	957.1	956.2	793	1034.3	884	1143.5	764.4	995.5	720.7	609.6	1008.6	909.2	957.1
C1qtnf4	Q8R066	ENSMUSG00000040794	67445	Complement C1q tumor necrosis factor-related protein 4 OS=Mus musculus OX=10090 GN=C1qtnf4 PE=1 SV=1	0.00184037	0.00721721	0.0123974	1.08	0.873	1.114	0.11	-0.2	0.16	3661.3	3954.8	3637.8	3520.5	3705.3	3684.9	3959.8	4106.9	3949.8	3876.1	2442.5	2133.3	2192.9	2356	2065.7	2137.4	2249.8	2452.3	2436.8	2448.2	2404.5	2215.5	2133.3	2122.9
Kif1b	A0A5F8MPF0	ENSMUSG00000063077	16561	Kinesin-like protein KIF1B OS=Mus musculus OX=10090 GN=Kif1b PE=1 SV=1	0.00442372	0.366839	0.530719	1.092	0.939	1.047	0.13	-0.09	0.07	14720.6	16068.4	14750.5	14690.7	14060.2	15045.5	16286.3	15815.9	15853.3	17101	1685	1582.4	1609.7	1685.8	1537	1477.1	1772.5	1631.4	1689.9	1735.1	1680.2	1582.4	1604.2	1575.2
Usp15	Q8R5H1	ENSMUSG00000020124	14479	Ubiquitin carboxyl-terminal hydrolase 15 OS=Mus musculus OX=10090 GN=Usp15 PE=1 SV=1	0.00485622	0.0510383	0.00422749	0.83	1.062	0.896	-0.27	0.09	-0.16	38021.6	31549.1	35975.2	38770.9	37286.8	39765.4	33287.7	31747.2	31352.2	28170.6	11504.2	12213	12837.8	12754.7	11974.1	12921.5	13172.6	11409.7	11626.4	10710.5	11599.5	12213	12126.4	12318.4
Hsph1	Q61699	ENSMUSG00000029657	15505	Heat shock protein 105 kDa OS=Mus musculus OX=10090 GN=Hsph1 PE=1 SV=2	0.00510414	0.0541518	0.102065	0.821	1.099	0.952	-0.29	0.14	-0.07	107016	87814.4	112408	109536	98126.7	104554	80637.3	90445.1	85260.2	93813.7	43307.1	47595.7	45482.9	45599.7	49388.3	44578.4	45366.5	44158.5	45057	39188.6	42472.2	47648	47595.7	46444.5
Cacybp	Q9CXW3	ENSMUSG00000014226	12301	Calcyclin-binding protein OS=Mus musculus OX=10090 GN=Cacybp PE=1 SV=1	0.00547301	0.00195278	0.00957178	0.756	1.209	0.886	-0.4	0.27	-0.17	51008.4	38574.2	52347.1	51244.2	50773.6	48752.3	37358.6	43641.9	35901.3	39829.5	10048.8	12146.7	11339.5	10978.5	11538.2	12577.9	11144.2	10353	9753.7	9209.2	10420.7	12146.7	12045.9	12684.8
Kpna2	P52293	ENSMUSG00000018362	16647	Importin subunit alpha-1 OS=Mus musculus OX=10090 GN=Kpna2 PE=1 SV=2	0.00578223	0.197522	0.132074	0.802	1.12	0.893	-0.32	0.16	-0.16	1254.2	1005.8	1202.7	1263	1245.5	1267.2	1043.4	1086.9	969.6	930.8	455	509.4	509.6	496.8	574.6	509.7	509.5	365.9	478.7	432.5	516.4	509.4	547.5	495
Pmvk	D3YXP6	ENSMUSG00000027952	68603	Phosphomevalonate kinase OS=Mus musculus OX=10090 GN=Pmvk PE=1 SV=1	0.00628055	0.00764959	0.131366	0.706	1.328	0.846	-0.5	0.41	-0.24	7305.9	5158.7	7496.9	7071.3	7326.8	7285	4939.2	5388	5504	4250	2336.1	3101.9	2762.5	2631.3	2431	2900.1	2973.1	2299.7	2373.1	2225.7	2749.1	3101.9	3155.4	3076.2
Vcam1	P29533	ENSMUSG00000027962	22329	Vascular cell adhesion protein 1 OS=Mus musculus OX=10090 GN=Vcam1 PE=1 SV=1	0.00633798	0.0195999	0.0435331	1.216	0.925	1.065	0.28	-0.11	0.09	21879.6	26609.5	19549.4	21725.8	22034.5	23578.1	28191.4	25259.9	25378.4	27900.4	9630.1	8909.3	9038.2	9422.6	8713.9	8724.8	9362.8	10036.8	9486.3	9551.1	9709.9	8909.3	9079.4	8645.1
Atp11b	Q6DFW5	ENSMUSG00000037400	76295	Phospholipid-transporting ATPase IF OS=Mus musculus OX=10090 GN=Atp11b PE=1 SV=1	0.00648761	0.225187	0.537668	0.807	1.102	0.942	-0.31	0.14	-0.09	1419.3	1144.7	1486.1	1441.5	1397.5	1366.2	1066.8	1095.9	1259.7	1195.7	405.5	446.8	430.7	424.9	436.7	414.4	459.9	360.6	447.4	367.6	457.8	446.8	478.7	444.5
Stip1	Q60864	ENSMUSG00000024966	20867	Stress-induced-phosphoprotein 1 OS=Mus musculus OX=10090 GN=Stip1 PE=1 SV=1	0.00649103	0.0147411	0.124196	0.866	1.13	0.93	-0.21	0.18	-0.1	163784	141837	172049	164598	162974	156100	140985	142620	141058	154820	40120.4	45327.4	43133	43905.7	43224.8	43041.4	42161.2	41466.6	38817.9	38624.4	42929	43265.1	47402.2	45327.4
Fdft1	P53798	ENSMUSG00000021273	14137	Squalene synthase OS=Mus musculus OX=10090 GN=Fdft1 PE=1 SV=2	0.00731549	0.190567	0.881901	0.678	1.243	0.97	-0.56	0.31	-0.04	1745	1182.7	1764.2	1757	1562.8	1733.2	1118.8	1250.2	1067	1422.9	565.5	702.9	583.3	530	771.7	641.8	479.4	504.4	641.9	581.9	549.6	702.9	707.1	693.7
Ankrd13a	Q80UP5	ENSMUSG00000041870	68420	Ankyrin repeat domain-containing protein 13A OS=Mus musculus OX=10090 GN=Ankrd13a PE=1 SV=2	0.00757484	0.0415848	0.0155111	0.866	1.121	0.831	-0.21	0.16	-0.27	975.8	845.1	1020.5	980.1	908.9	971.5	856.8	836	832.6	854.3	382.8	429.1	460.4	461.8	405.9	470.8	459	362.9	365.4	401.6	401	429.1	471.3	421.1
Hsp90b1	P08113	ENSMUSG00000020048	22027	Endoplasmin OS=Mus musculus OX=10090 GN=Hsp90b1 PE=1 SV=2	0.00769498	0.00406376	0.00610756	0.809	1.123	0.908	-0.31	0.17	-0.14	191186	154682	183000	193838	192566	189817	160690	169640	148898	145106	49150.3	55220	54126.3	52127.6	52032.1	57123.6	56201.7	49767.2	49297.3	47115	49003.7	54185.7	56373.1	55220
Hmgcs1	Q8JZK9	ENSMUSG00000093930	208715	Hydroxymethylglutaryl-CoA synthase, cytoplasmic OS=Mus musculus OX=10090 GN=Hmgcs1 PE=1 SV=1	0.00790378	0.00101832	0.0505019	0.575	1.669	0.776	-0.8	0.74	-0.37	18566.2	10680.8	18320.5	22340.1	15872.5	18815.2	10115	13144.4	7508.2	11278.3	8042	13421.1	10357.7	8589.2	10490.6	10983.2	10226.6	7141.9	9055.4	7046.5	9055.7	13421.1	13594.5	12433.7
Nhsl1	Q8CAF4	ENSMUSG00000039835	215819	NHS-like protein 1 OS=Mus musculus OX=10090 GN=Nhsl1 PE=1 SV=3	0.00828869	0.432132	0.36345	1.905	0.913	1.085	0.93	-0.13	0.12	537	1023	583.2	525.9	532.9	541.2	1198.5	860.5	873.3	1332.5	485.6	443.3	447.5	487.6	391.9	424.8	471.4	493.2	437.3	496	478.2	443.3	439.4	446.8
Gsn	P13020	ENSMUSG00000026879	227753	Gelsolin OS=Mus musculus OX=10090 GN=Gsn PE=1 SV=3	0.00833753	0.00680014	0.0185146	0.808	1.264	0.849	-0.31	0.34	-0.24	47171.4	38125.4	46992.3	51027.6	45623.5	47351.2	41418.4	33404.1	36805	39493	12447.2	15727.3	14668.2	16393.1	13939.6	14043.8	15320.4	11149.2	11865.4	13057.5	13482.5	15098.4	16467.8	15727.3
Ddx50	Q99MJ9	ENSMUSG00000020076	94213	ATP-dependent RNA helicase DDX50 OS=Mus musculus OX=10090 GN=Ddx50 PE=2 SV=1	0.00861039	0.00544416	0.00345697	0.71	1.17	0.852	-0.49	0.23	-0.23	10280.6	7296.4	8395.5	9815.2	10768.2	11018.7	7609.1	8175	6494	6996.5	1721.7	2015	2021.9	1979.9	1881.6	2064.9	2125	1672.8	1815.8	1614.7	1772.1	2015	1981.5	2036.5
Sntb1	Q99L88	ENSMUSG00000060429	20649	Beta-1-syntrophin OS=Mus musculus OX=10090 GN=Sntb1 PE=1 SV=4	0.00871927	0.189922	0.218996	1.141	0.881	1.099	0.19	-0.18	0.14	2395.6	2733.1	2391.8	2399.3	2280.1	2454.3	2685.8	2661.8	2781.3	3057.5	701.3	618.1	638.4	724.3	603.1	560.1	675.6	752.3	699.1	669.3	703.4	651.4	617	618.1
Pcyt2	Q922E4	ENSMUSG00000025137	68671	Ethanolamine-phosphate cytidylyltransferase OS=Mus musculus OX=10090 GN=Pcyt2 PE=1 SV=1	0.00890411	0.278734	0.153455	0.874	1.099	0.923	-0.19	0.14	-0.12	16433	14369	16544.6	16868.3	16082.8	16322.1	14656.7	14086.9	14862.5	13097.8	3286	3610.8	3560.9	3915.7	3381.4	3432.8	3693.9	3180.8	3360.6	3213	3557.9	3453.2	3610.8	3614.7
Rhbdf1	Q6PIX5	ENSMUSG00000020282	13650	Inactive rhomboid protein 1 OS=Mus musculus OX=10090 GN=Rhbdf1 PE=1 SV=2	0.015374	0.0964905	0.0973482	1.344	0.855	1.145	0.43	-0.23	0.2	3074.3	4130.7	3053	3010.7	3095.7	3220.9	4059.5	3467.8	4203.1	4568.1	544.3	465.2	475.3	518.2	435.9	414.7	522.8	557.9	510.6	575.7	531.1	492.5	438.4	465.2
Pam	P97467	ENSMUSG00000026335	18484	Peptidyl-glycine alpha-amidating monooxygenase OS=Mus musculus OX=10090 GN=Pam PE=1 SV=2	0.0168609	0.000555054	0.00529442	1.151	0.87	1.075	0.2	-0.2	0.1	7304.5	8404.4	7329.6	6962	7592.1	7279.4	7776	8854.9	8803	8023.8	1393.1	1211.6	1296.4	1309.8	1286.9	1306	1233.2	1483.3	1369.4	1399	1387.2	1199.6	1211.6	1250
Capg	Q99LB4	ENSMUSG00000056737	12332	Macrophage-capping protein OS=Mus musculus OX=10090 GN=Capg PE=1 SV=1	0.0168708	0.00794363	0.0383642	1.342	0.762	1.225	0.42	-0.39	0.29	2493	3345.1	2677.2	2403.9	2226.2	2585.3	3219	2897.5	3476	4195.4	1072.7	816.9	875.6	1006.2	862	812.9	889.4	1151.8	999.1	960.6	1160.4	786.4	816.9	849.1
Fasn	P19096	ENSMUSG00000025153	14104	Fatty acid synthase OS=Mus musculus OX=10090 GN=Fasn PE=1 SV=2	0.0179792	0.0863209	0.976613	0.929	1.117	1.008	-0.11	0.16	0.01	95578.9	88825.3	94966.8	99797	93391.7	96195	88337.7	89315.5	84038.7	92548.6	48756.2	54443.8	48389.7	46356.2	47913	48871.1	51361.7	48160.8	48878.4	48634.3	49913.6	55365	54443.8	49271.8
Meak7	Q8K0P3	ENSMUSG00000034105	74347	MTOR-associated protein MEAK7 OS=Mus musculus OX=10090 GN=Meak7 PE=2 SV=1	0.0190075	0.0800132	0.367342	0.888	1.124	0.915	-0.17	0.17	-0.13	5302.5	4709.1	5371.7	5245	5360.6	5229	4851.1	4571.3	5057.3	4551.2	723.2	813.1	790.5	822.8	739.7	781.8	799.3	714.1	700.6	732.5	824.2	802.3	868	813.1
Moap1	Q9ERH6	ENSMUSG00000096458	64113	Modulator of apoptosis 1 OS=Mus musculus OX=10090 GN=Moap1 PE=1 SV=1	0.0207033	0.223549	0.0545736	0.745	1.226	0.653	-0.42	0.29	-0.61	598.3	445.8	557.8	641.9	553.4	719	390.4	511.3	380.7	509.1	52.6	64.5	80.5	61.8	85.5	96.2	75.9	47.5	58.2	29.9	65.3	64.5	78.4	62.4
Plek	Q9JHK5	ENSMUSG00000020120	56193	Pleckstrin OS=Mus musculus OX=10090 GN=Plek PE=1 SV=1	0.0230028	0.00225809	0.00822895	1.315	0.686	1.257	0.4	-0.54	0.33	2288.7	3009.8	2159	2323.1	2505.6	2254.8	3098.4	3787.5	2652.6	2923.8	1446.5	992.2	1151.1	1124.8	1177.9	1184.1	960.6	1917.6	1489.1	1388.5	1405.2	1029.6	992.2	950.2
Uck2	Q99PM9	ENSMUSG00000026558	80914	Uridine-cytidine kinase 2 OS=Mus musculus OX=10090 GN=Uck2 PE=1 SV=1	0.0252278	0.303109	0.14609	0.891	1.085	0.87	-0.17	0.12	-0.2	816.6	727.4	786.8	861.1	814.7	818.5	737.2	747.7	717.7	627.7	45.9	49.8	52.8	46.3	68.2	52.5	53.1	38.9	45.3	46.6	49.2	49.8	48.7	59.6
Fmnl1	A2AB60	ENSMUSG00000055805	57778	Formin-like protein 1 OS=Mus musculus OX=10090 GN=Fmnl1 PE=1 SV=1	0.0332974	0.022277	0.429637	0.879	1.138	0.966	-0.19	0.19	-0.05	13624.6	11973.8	13755.3	13495.1	12828.3	14096.1	12093.3	11749.4	11855.4	13329.9	1965.7	2237.6	2035.8	2167.4	1976.7	1988.6	2084.2	1868.8	2067.6	1809	2084.5	2237.6	2320.2	2181.6
Plxnb2	B2RXS4	ENSMUSG00000036606	140570	Plexin-B2 OS=Mus musculus OX=10090 GN=Plxnb2 PE=1 SV=1	0.0341645	0.0235229	0.0497812	1.263	0.877	1.112	0.34	-0.19	0.15	8135.5	10278	7953.2	8010.1	8262.7	9113.7	10812.3	8811.8	9770.1	11592.9	5342.6	4686.3	4804.6	5011.5	4524.3	4740.2	4869.8	5645.4	5239.5	5447.7	4887.1	4821.8	4451.9	4686.3
Wars1	P32921	ENSMUSG00000021266	22375	Tryptophan--tRNA ligase, cytoplasmic OS=Mus musculus OX=10090 GN=Wars1 PE=1 SV=2	0.0356169	0.00722137	0.29266	0.909	1.099	0.98	-0.14	0.14	-0.03	24052.8	21853.8	23732	24557.8	23074.5	24377.9	21248.6	22476.1	21156.4	23425.8	8790.2	9660	8971.5	8928.9	8871.6	9014.2	9531.7	8712.4	9131.5	8457.8	8868.7	9660	9745.1	9523.6
Ptpn18	Q3V441	ENSMUSG00000026126	19253	Tyrosine-protein phosphatase non-receptor type 18 OS=Mus musculus OX=10090 GN=Ptpn18 PE=1 SV=1	0.0369564	0.0336632	0.767385	0.743	1.163	1.019	-0.43	0.22	0.03	192.6	143	192.4	205.3	169.1	192.7	127.8	159.9	120.8	170.9	41.1	47.8	40.3	44.8	39	39.3	41.4	41.8	40.8	34.2	41.4	47.8	44.1	52.3
Cd93	O89103	ENSMUSG00000027435	17064	Complement component C1q receptor OS=Mus musculus OX=10090 GN=Cd93 PE=1 SV=1	0.040261	0.00568528	0.0625365	0.772	1.361	0.894	-0.37	0.44	-0.16	1338	1033.5	1357.3	1508.1	1278.5	1319	782	1224.7	1059.3	1008.3	738.5	1004.9	826.3	794.2	796.4	857.3	1029.5	732.5	775.4	692.9	744.5	1004.9	1010.1	918.3
Cdk18	Q04899	ENSMUSG00000026437	18557	Cyclin-dependent kinase 18 OS=Mus musculus OX=10090 GN=Cdk18 PE=1 SV=1	0.0442565	0.0118705	0.0162938	0.671	1.967	0.601	-0.58	0.98	-0.74	5653.4	3791.6	5158.9	5579.9	5727.8	5869.1	3439.7	4179.6	2781.9	4910.4	568	1117.5	945.7	875.9	799.3	1065.8	1021.2	477.9	666.9	483.7	715.6	780.5	1117.5	1157.9
Ccdc85c	E9Q6B2	ENSMUSG00000084883	668158	Coiled-coil domain-containing protein 85C OS=Mus musculus OX=10090 GN=Ccdc85c PE=1 SV=1	0.0456374	0.0210769	0.129545	0.821	1.122	0.92	-0.29	0.17	-0.12	754.4	619.1	720.2	819.2	732.6	776.9	568.2	659.9	580.9	735.2	1040.5	1167.1	1130.4	1103.9	1038.2	1157.5	1202.1	1029.2	1096.1	1003.2	1051.9	1161.8	1217.2	1167.1
Kif1a	Q6TA13	ENSMUSG00000014602	16560	Kinesin-like protein KIF1A OS=Mus musculus OX=10090 GN=Kif1a PE=1 SV=1	0.0633305	0.0882567	0.074215	1.101	0.935	1.055	0.14	-0.1	0.08	51064.7	56218.3	49460.1	52212.8	50727.1	51404.5	59609.8	53019.7	52725.4	59905.2	19534.7	18262.2	18510.8	18876.4	17293.4	18152.2	19202.7	19512.7	19585.9	19087.4	19556.7	18710.1	18262.2	18036.9
F10	O88947	ENSMUSG00000031444	14058	Coagulation factor X OS=Mus musculus OX=10090 GN=F10 PE=1 SV=1	0.0818448	0.0441192	0.0253057	0.802	1.206	0.747	-0.32	0.27	-0.42	490.7	393.5	451.1	494.1	487.4	516.8	313	477	375.6	412.3	166.9	201.3	223.3	177.5	206	251.3	242.1	167.4	166.3	146.7	168.6	201.3	249.5	196.3
Arap2	E9QP44	ENSMUSG00000037999	212285	Arf-GAP with Rho-GAP domain, ANK repeat and PH domain-containing protein 2 OS=Mus musculus OX=10090 GN=Arap2 PE=1 SV=1	0.0864543	0.142955	0.0337387	0.888	1.079	0.912	-0.17	0.11	-0.13	7014.1	6231.9	6986.6	7041.7	6862	7352.4	5714.6	6755.8	5748.6	6855.9	1976.4	2132.8	2167.1	2149.6	2184.8	2264.7	2090.9	1899.9	1985.9	1966.9	2132.6	2063.8	2176.7	2132.8
Dohh	D3Z7J7	ENSMUSG00000078440	102115	Deoxyhypusine hydroxylase (Fragment) OS=Mus musculus OX=10090 GN=Dohh PE=1 SV=8	0.0888469	0.00827343	0.0108697	1.282	0.723	1.325	0.36	-0.47	0.41	1268	1625.2	1313.4	1240.4	1291.8	1244.7	2013.2	1324.1	1846.2	1430.7	668.9	483.6	504.9	542.8	452.4	504	505.9	796.7	649.5	688.9	554.6	467	483.6	493.2
Usp16	Q99LG0	ENSMUSG00000025616	74112	Ubiquitin carboxyl-terminal hydrolase 16 OS=Mus musculus OX=10090 GN=Usp16 PE=1 SV=2	0.0911959	0.00621589	0.0116689	0.707	1.346	0.761	-0.5	0.43	-0.39	860.3	608.4	590.8	873.3	847.4	932.8	664.5	729.6	557.1	538.6	67.6	91	88.9	84.2	93.8	77.4	98.2	73.4	66.4	63.8	68.8	105	84	91
Map3k4	O08648	ENSMUSG00000014426	26407	Mitogen-activated protein kinase kinase kinase 4 OS=Mus musculus OX=10090 GN=Map3k4 PE=1 SV=2	0.0949998	0.205317	0.253703	1.124	0.897	1.067	0.17	-0.16	0.09	2872.2	3229.4	2773.2	2745	2974.7	3100.1	3343	3008.7	3119.5	3941.2	674.7	605.1	632.2	674.8	551.2	601.3	664.7	645.7	701.9	701.4	649	605.1	637.8	593.9
Dnaja4	Q9JMC3	ENSMUSG00000032285	58233	DnaJ homolog subfamily A member 4 OS=Mus musculus OX=10090 GN=Dnaja4 PE=1 SV=1	0.0988754	0.0233647	0.00788557	0.828	1.192	0.834	-0.27	0.25	-0.26	6341.9	5248.3	6109.1	7258.7	5887.2	6583.6	4533.8	6568.2	5044.9	5459.9	2339	2788.1	2806.2	2767.6	3008.4	2701.5	2845.3	2215.5	2599.5	2145.2	2469.4	2700.2	2808	2788.1
Sec11a	D3YWT0	ENSMUSG00000025724	56529	Signal peptidase complex catalytic subunit SEC11 OS=Mus musculus OX=10090 GN=Sec11a PE=1 SV=1	0.105105	0.0238609	0.0664953	1.156	0.814	1.21	0.21	-0.3	0.27	531.9	614.8	529.4	534.5	575.5	519.4	668.1	600	629.9	527.7	65.2	53	53.9	55.1	52.6	58.3	52.7	66	64.4	68.7	57	57.2	45.3	53
Abca5	Q8K448	ENSMUSG00000018800	217265	Cholesterol transporter ABCA5 OS=Mus musculus OX=10090 GN=Abca5 PE=1 SV=2	0.106974	0.0251027	0.267756	1.174	0.828	1.121	0.23	-0.27	0.16	6942.3	8148.9	5729.9	6869.1	7296.1	7016.4	8216.4	8587.8	8082.1	6539.3	1555.9	1288.8	1387.8	1631.2	1312.7	1421.8	1354.7	1689.3	1434.7	1604.4	1508.8	1263.5	1317.4	1288.8
Ppbp	Q9EQI5	ENSMUSG00000029372	57349	Chemokine subfamily B Cys-X-Cys OS=Mus musculus OX=10090 GN=Ppbp PE=1 SV=1	0.129084	0.506628	0.59107	1.731	0.723	1.061	0.79	-0.47	0.09	256.8	444.6	191.2	222.4	478.7	296.6	596.5	478.6	301.4	413	72.4	52.3	68.3	72.4	30.2	65.4	71.3	142.8	50.4	104.1	46.7	62.3	52.3	44.2
Ctsa	G3X8T3	ENSMUSG00000017760	19025	Carboxypeptidase OS=Mus musculus OX=10090 GN=Ctsa PE=1 SV=1	0.139989	0.0240118	0.0320996	1.233	0.784	1.276	0.3	-0.35	0.35	14853.6	18321.3	14729.7	14978.6	15219.8	14312.8	18044.3	18602.5	18825.4	13751.2	2066.1	1620.7	1618.8	1612.9	1889.4	1624.7	1589.3	2187.8	2030	2102.8	1730.9	1620.7	1608.3	1663.4
Camkk2	Q8C078	ENSMUSG00000029471	207565	Calcium/calmodulin-dependent protein kinase kinase 2 OS=Mus musculus OX=10090 GN=Camkk2 PE=1 SV=2	0.228756	0.416441	0.255748	0.918	1.085	0.911	-0.12	0.12	-0.14	13122.8	12051.8	12858.1	13392.9	11668.4	13623.4	12329.8	10896.4	11780.1	13089.2	6912.7	7497	7591	7220.8	8591.4	6724	7980.1	6896.3	7258.4	6838	6929.2	7704.2	7497	7281.2
Pf4	Q9Z126	ENSMUSG00000029373	56744	Platelet factor 4 OS=Mus musculus OX=10090 GN=Pf4 PE=1 SV=1	0.263032	0.266803	0.636528	1.537	0.742	1.134	0.62	-0.43	0.18	1846.1	2838	1579.6	1624.8	3238.2	2097.6	3229.8	3510.4	2493.7	1839.9	796.7	591.2	702.6	805	566.1	944.1	613.2	1637.3	605.2	1023.1	620.3	650.6	591.2	512.9
Baiap2	B1AZ46	ENSMUSG00000025372	108100	Brain-specific angiogenesis inhibitor 1-associated protein 2 OS=Mus musculus OX=10090 GN=Baiap2 PE=1 SV=1	0.304527	0.0960142	0.212657	0.969	1.095	0.92	-0.05	0.13	-0.12	83384	80819	81475.6	91224.3	80451.4	85337.1	77814.5	83939.5	76501.4	85506.1	36191.3	39638.5	39331.7	38227.7	40467.6	36435.1	40854.5	35130.5	38665.5	34699.6	37284.2	39638.5	42233.3	38322.7
Appl2	Q8K3G9	ENSMUSG00000020263	216190	DCC-interacting protein 13-beta OS=Mus musculus OX=10090 GN=Appl2 PE=1 SV=1	0.352955	0.00688928	0.0280535	1.066	0.869	1.083	0.09	-0.2	0.12	10474.8	11162.7	9781.9	10770.4	10497	10452.7	11223.8	11152.1	11173.4	9744.3	2890.9	2512.9	2669.2	2734.1	2709.9	2629	2517.1	3099.9	2812	2971.9	2799.1	2512.9	2656.3	2457.8
Rasgrf1	P27671	ENSMUSG00000032356	19417	Ras-specific guanine nucleotide-releasing factor 1 OS=Mus musculus OX=10090 GN=Rasgrf1 PE=1 SV=2	0.442676	0.130973	0.501272	1.069	0.884	1.066	0.1	-0.18	0.09	22218.7	23760.4	21348.2	21529.4	24178.3	22930	23857.1	25281.4	23664	20980.8	3316.6	2930.8	3112.2	3193.3	3033.3	3485.7	2840.9	3400	3324.9	3120.1	3308.4	2923.6	2930.8	3074.8
Fgfr3	F6TK14	ENSMUSG00000054252	14184	Fibroblast growth factor receptor OS=Mus musculus OX=10090 GN=Fgfr3 PE=1 SV=1	0.46249	0.0981046	0.996954	1.083	0.891	0.999	0.11	-0.17	0	4401.8	4765.7	4245.4	4306.2	4746.2	4499.5	4930.2	4708.4	4823.7	4082	718	640	718.9	788.4	715.4	682.8	722.5	815.8	671.6	761.3	677.2	640	667.8	609.9

## Sheet: Steelblue BP
Biological Processes for Steelblue module
Term	Overlap	P-value	Adjusted P-value	Odds Ratio	Combined Score	Genes
Glutamine Family Amino Acid Catabolic Process (GO:0009065)	2/6	0.00210825	0.373345	41.7469	257.24	GAD1;PRODH
Neuromuscular Synaptic Transmission (GO:0007274)	2/8	0.00387384	0.373345	27.823	154.515	FCHSD2;TSPOAP1
Regulation of Oxidative Stress-Induced Intrinsic Apoptotic Signaling Pathway (GO:1902175)	2/14	0.0120103	0.373345	13.8992	61.462	MAPK7;PRODH
Protein Destabilization (GO:0031648)	2/17	0.0175331	0.373345	11.1144	44.9429	FBXW11;SERF2
Organelle Transport Along Microtubule (GO:0072384)	3/35	0.00849198	0.373345	7.89258	37.6368	FBXW11;CDR2L;BICD2
Positive Regulation of Cell-Matrix Adhesion (GO:0001954)	2/19	0.0217039	0.373345	9.80392	37.5516	GFUS;CX3CL1
Pyridine Nucleotide Catabolic Process (GO:0019364)	2/23	0.0311272	0.373345	7.9318	27.5208	ALDOC;NUDT12
Positive Regulation of Supramolecular Fiber Organization (GO:1902905)	3/54	0.0273212	0.373345	4.93824	17.7781	FCHSD2;SLAIN1;CX3CL1
Protein Homooligomerization (GO:0051260)	3/63	0.0405007	0.373345	4.19187	13.441	RNF112;ALDH1A2;APIP
Chemical Synaptic Transmission (GO:0007268)	5/140	0.027026	0.373345	3.1491	11.3713	FCHSD2;GLRB;GAD1;GRIK3;TSPOAP1

## Sheet: Steelblue proteins
Proteins in Steelblue modules																Ctrl normalized abundance				cKO normalized abundance							Ctrl2 normalized abundance				cKOA normalized abundance				cKOB normalized abundance
mgi_symbol	Uniprot accession	ensembl_gene_id	entrezgene_id	description	cKO/Ctrl adjusted P value	cKOB/cKOA adjusted P value	cKOA/Ctrl2 adjusted P value	cKO/Ctrl fold change	cKOB/cKOA fold change	cKOA/Ctrl2 fold change	cKO/Ctrl fold_change_log2	cKOB/cKOA fold_change_log2	cKOA/Ctrl2 fold_change_log2	abundances_grouped_ctrl	abundances_grouped_c_ko	Ctrl1	Ctrl2	Ctrl3	Ctrl4	cKO1	cKO2	cKO3	cKO4	abundances_grouped_cKOA	abundances_grouped_cKOB	abundances_grouped_Ctrl2	Ctrl2-1	Ctrl2-2	Ctrl2-3	Ctrl2-4	cKOA1	cKOA2	cKOA3	cKOA4	cKOB1	cKOB2	cKOB3
Gfus	P23591	ENSMUSG00000022570	22122	GDP-L-fucose synthase OS=Mus musculus OX=10090 GN=Gfus PE=1 SV=3	0.000396799	0.400856	0.674689	1.2	1.046	0.964	0.26	0.06	-0.05	12034.4	14445.4	12107.6	11961.5	11345.6	12421.2	14333.6	14441.5	14449.3	15011.3	3558.9	3721.8	3690.8	3796.3	3738.6	3643.6	3510.9	3755.7	3372.5	3826.5	3242.6	3969.3	3721.8	3613.2
Eef1akmt1	A0A0D2X7Z2	ENSMUSG00000021951	68043	EEF1A lysine methyltransferase 1 OS=Mus musculus OX=10090 GN=Eef1akmt1 PE=1 SV=1	0.000724818	0.870935	0.565868	0.794	0.974	0.989	-0.33	-0.04	-0.02	6211.7	4932.6	6158.5	5881.8	6588.6	6265.3	4743.1	5129.7	4645.5	5186.8	195	189.8	197.2	200.4	188.9	194	211.6	185.8	194.7	195.9	195.2	189.8	182.9	197.6
Apip	Q9WVQ5	ENSMUSG00000010911	56369	Methylthioribulose-1-phosphate dehydratase OS=Mus musculus OX=10090 GN=Apip PE=1 SV=1	0.000820852	0.686821	0.942631	0.894	0.96	1.03	-0.16	-0.06	0.04	12786.7	11428.5	12702.2	12297.8	13024.2	12871.8	11667.8	11290.4	11515.2	11342.4	950.6	912.3	923.2	909.2	937.5	989.9	899.7	1021.9	862.5	973.8	927.9	912.3	909.9	918.9
P4ha1	E9Q7B0	ENSMUSG00000019916	18451	procollagen-proline 4-dioxygenase OS=Mus musculus OX=10090 GN=P4ha1 PE=1 SV=1	0.000864337	0.169208	0.163553	0.685	1.128	0.889	-0.55	0.17	-0.17	5827.1	3991.2	5989.4	5520.1	6233	5669.2	3879.8	4567.2	3734	4105.8	527.7	595.2	593.8	602.7	514.9	585	617.5	483	534	521.4	554.7	595.2	616.6	538.8
Edf1	Q9JMG1	ENSMUSG00000015092	59022	Endothelial differentiation-related factor 1 OS=Mus musculus OX=10090 GN=Edf1 PE=1 SV=1	0.000981363	0.622352	0.948491	0.716	1.066	0.939	-0.48	0.09	-0.09	23232.6	16638.6	23968.2	22519.6	26416.8	21911.5	16896.3	18024.6	16384.8	16108.3	2238.1	2386	2383.9	2478.1	1946.9	2343.5	2425.1	2146.9	2175.8	2302.3	2388.4	2386	2400.8	2343.9
Mapk7	Q9WVS8	ENSMUSG00000001034	23939	Mitogen-activated protein kinase 7 OS=Mus musculus OX=10090 GN=Mapk7 PE=1 SV=1	0.00219191	0.730735	0.962689	0.797	1.08	0.958	-0.33	0.11	-0.06	2208.2	1759.4	2220.1	2196.4	2171.3	2472.3	1834.8	1700.6	1820.3	1536.8	142.7	154.1	149	151.8	101.7	146.1	157.6	149	136.7	155.1	125.1	163.1	143	154.1
Rasip1	Q3U0S6	ENSMUSG00000044562	69903	Ras-interacting protein 1 OS=Mus musculus OX=10090 GN=Rasip1 PE=1 SV=3	0.00265487	0.503264	0.393131	0.847	0.809	1.29	-0.24	-0.31	0.37	4070.4	3447.7	4145.4	3952.2	4378	3996.8	3412.3	3671.8	3483.5	3218.4	253.8	205.3	196.7	202.6	176.1	191.1	262.2	264.7	243.3	267.7	187.2	225.1	195.7	205.3
Tcea1	P10711	ENSMUSG00000033813	21399	Transcription elongation factor A protein 1 OS=Mus musculus OX=10090 GN=Tcea1 PE=1 SV=2	0.00273701	0.359817	0.914593	0.823	0.942	1.001	-0.28	-0.09	0	30053.1	24719.2	30882.6	29246	32031.7	28804.9	25498.5	26955	23963.7	23875.6	3251.2	3063.2	3247.4	3476.3	2911.5	3076.7	3427.6	3427.8	3083.6	3601.3	3050.6	3087.2	2925.4	3063.2
Dhcr24	Q8VCH6	ENSMUSG00000034926	74754	Delta(24)-sterol reductase OS=Mus musculus OX=10090 GN=Dhcr24 PE=1 SV=1	0.00289832	0.557865	0.920316	0.564	1.119	0.955	-0.83	0.16	-0.07	3335.8	1881.1	2636.1	3262.6	3410.6	3806.5	2385.2	1922.7	1692.7	1840.3	1368.3	1531.7	1433.4	1448.5	1418.3	1453.6	1332	1354	1382.7	1539.1	1270	1531.7	1590.3	1307.2
Steep1	Q8VDP2	ENSMUSG00000006423	77644	STING ER exit protein OS=Mus musculus OX=10090 GN=Steep1 PE=1 SV=1	0.00324545	0.796993	0.94214	0.827	1.132	0.973	-0.27	0.18	-0.04	7954.1	6576.7	7591.6	7507.2	8564.4	8334	6754.8	6797.6	6020.1	6403.3	574.7	650.8	590.5	621.3	561.3	676.7	440.1	572.6	560.8	576.8	630.6	563.5	657.4	650.8
Creld2	Q9CYA0	ENSMUSG00000023272	76737	Protein disulfide isomerase Creld2 OS=Mus musculus OX=10090 GN=Creld2 PE=1 SV=1	0.0049456	0.246777	0.922875	0.827	0.865	1.042	-0.27	-0.21	0.06	4591.8	3797.1	4580.9	4262.9	4661.2	4602.8	3765.9	3828.6	3409.1	3995.1	464.4	401.6	445.5	465.1	430.6	460.9	399.4	481.5	447.9	493.4	383.9	401.6	432.8	357.7
Tasor	Q69ZR9	ENSMUSG00000040651	218850	Protein TASOR OS=Mus musculus OX=10090 GN=Tasor PE=1 SV=2	0.00689252	0.994149	0.971512	0.79	0.955	0.997	-0.34	-0.07	0	2979.5	2354.5	2894.3	2857.1	3281	3067.3	2704.1	2177.2	2356.1	2352.9	385.1	367.6	386.1	382.4	389.9	415	333.4	391.5	333.2	378.8	397.5	365.3	367.6	383.7
Bicd2	Q921C5	ENSMUSG00000037933	76895	Protein bicaudal D homolog 2 OS=Mus musculus OX=10090 GN=Bicd2 PE=1 SV=1	0.00978593	0.966346	0.798158	0.858	1.013	1.004	-0.22	0.02	0.01	5734.3	4921.3	5394.3	5786.4	5682.7	6035.8	5284.8	5043.5	4564.8	4802.1	969.4	981.9	965.3	987.5	1003.2	943.5	878.8	992.8	954.4	956.8	982.2	981.9	1021.8	937
Dnajc7	A0A6I8MX00	ENSMUSG00000014195	56354	DnaJ homolog subfamily C member 7 OS=Mus musculus OX=10090 GN=Dnajc7 PE=1 SV=1	0.00986922	0.970256	0.636938	0.85	0.989	1.049	-0.23	-0.02	0.07	29465.7	25040.6	26820.7	29665.2	29267.6	30684.2	25640.6	26570.8	23145.5	24454.6	4267	4220.2	4066.3	4051.3	4081.4	4253.4	3874.2	4428.1	4140.5	3848.2	4397.4	4220.2	4386.5	4100.7
Slain1	Q68FF7	ENSMUSG00000055717	105439	SLAIN motif-containing protein 1 OS=Mus musculus OX=10090 GN=Slain1 PE=1 SV=1	0.0128218	0.101681	0.18168	0.906	0.799	1.24	-0.14	-0.32	0.31	2959.8	2681.6	2916.9	2983	3158.4	2936.7	2710.9	2652.6	2480.3	2815.5	32.9	26.3	26.6	26.3	26.8	19.8	28.9	28.3	36.4	34.1	31.8	28.3	17.1	26.3
Kif13b	E9Q4K7	ENSMUSG00000060012	16554	Kinesin family member 13B OS=Mus musculus OX=10090 GN=Kif13b PE=1 SV=1	0.0136115	0.872497	0.94387	0.911	0.993	0.99	-0.13	-0.01	-0.01	5792.2	5275.4	5843.4	5603.6	6218.7	5741.4	5398.3	5504.8	5099.3	5155.2	629.9	625.2	636.3	650.6	585.8	624	648.8	632.7	616.9	660.2	627.1	614.6	702.9	625.2
Aldoc	P05063	ENSMUSG00000017390	11676	Fructose-bisphosphate aldolase C OS=Mus musculus OX=10090 GN=Aldoc PE=1 SV=4	0.013841	0.0606555	0.390449	1.286	1.084	0.951	0.36	0.12	-0.07	116776	150152	138760	120616	110099	113059	151074	138694	149235	164753	33606.7	36440.1	35341.7	35241.2	35442.5	33083.5	36029.3	31159.2	32690.4	34548.7	35369.4	36440.1	38226.3	35561.2
Cx3cl1	O35188	ENSMUSG00000031778	20312	Fractalkine OS=Mus musculus OX=10090 GN=Cx3cl1 PE=1 SV=3	0.0157393	0.0608969	0.980246	0.798	0.92	1.01	-0.32	-0.12	0.01	6608.4	5276.4	5732	6448.6	6917.8	6772.2	5810.3	5003.8	5563.9	4932.5	1000.1	919.8	990.2	1014.5	981.2	999.3	972.7	1011	911.9	989.3	1039	919.8	928.6	884.1
Acsf2	Q8VCW8	ENSMUSG00000076435	264895	Medium-chain acyl-CoA ligase ACSF2, mitochondrial OS=Mus musculus OX=10090 GN=Acsf2 PE=1 SV=1	0.0166629	0.999089	0.162564	1.164	1.001	1.052	0.22	0	0.07	27235.2	31696.3	27990.3	27428.8	25660.6	27042.9	29353.4	35227.8	32691.2	30731.6	4231.2	4235	4022.3	3851.5	4098.7	3947.4	4216.7	4346.4	4435.8	4119	4108.7	4235	4397.3	4136.9
Ube2j2	B1ASK8	ENSMUSG00000023286	140499	Ubiquitin-conjugating enzyme E2 J2 OS=Mus musculus OX=10090 GN=Ube2j2 PE=1 SV=1	0.0168977	0.114477	0.162885	0.749	1.2	0.832	-0.42	0.26	-0.27	460.5	344.9	455.9	438.5	514.8	465.1	372.9	382.2	319	270.7	36.4	43.7	43.8	43.6	44.6	41	44	39.6	33	33.4	44.4	49.4	43.7	41.1
Rbm5	Q91YE7	ENSMUSG00000032580	83486	RNA-binding protein 5 OS=Mus musculus OX=10090 GN=Rbm5 PE=1 SV=1	0.0185855	0.930331	0.848598	0.874	1.008	0.963	-0.19	0.01	-0.05	4871.6	4260	4675.9	4715.8	5032.6	5098.9	4262	4189.7	4258	4718.5	1840.3	1855.7	1910.1	2014.8	1697.5	1919.5	1900.8	1800	1801.4	1898	1880	1855.7	1908.6	1844.2
Nudt12	Q9DCN1	ENSMUSG00000024228	67993	NAD-capped RNA hydrolase NUDT12 OS=Mus musculus OX=10090 GN=Nudt12 PE=1 SV=1	0.0196277	0.246185	0.166931	1.409	0.914	1.083	0.49	-0.13	0.11	1486.9	2095.2	1487.3	1646.1	1033.3	1486.5	1925	2071.5	2362.3	2119.2	215.7	197.2	199.2	170	201.8	196.9	201.6	230.4	210.8	196.5	220.7	206.9	197.2	177.7
Pakap	F7AA26	ENSMUSG00000089945	677884	Paralemmin A kinase anchor protein (Fragment) OS=Mus musculus OX=10090 GN=Pakap PE=1 SV=1	0.0203202	0.762065	0.459577	0.913	1.046	0.915	-0.13	0.07	-0.13	17542.3	16010.6	17285.2	17135.8	17803.2	18357.7	16551.6	14859.4	15487.2	16608.2	1785.3	1867.7	1951	2014.9	1683.6	2042.6	1889.2	1728.7	1677.6	1843.8	1932.4	1830.7	1867.7	1880.8
Pld2	P97813	ENSMUSG00000020828	18806	Phospholipase D2 OS=Mus musculus OX=10090 GN=Pld2 PE=1 SV=2	0.0205216	0.875435	0.971862	1.212	0.99	1.016	0.28	-0.01	0.02	899.8	1090.7	835.1	947.2	856	945.9	1071.2	1110.6	1301.9	998.4	31.1	30.8	30.6	27.4	22.6	34.1	37.9	34.2	32.2	27.7	29.9	30.8	45.4	26.7
Serf2	P84102	ENSMUSG00000074884	378702	Small EDRK-rich factor 2 OS=Mus musculus OX=10090 GN=Serf2 PE=1 SV=1	0.0209444	0.999975	0.867348	0.735	0.993	0.945	-0.44	-0.01	-0.08	2787.8	2049.5	2647.4	2856.4	2720.8	3563.3	2185.8	1921.8	1806.5	2595.8	286.9	284.7	303.5	319.9	226.1	341.4	287.9	273.7	300.6	230.2	306.5	284.7	259.4	285.4
Flnb	Q80X90	ENSMUSG00000025278	286940	Filamin-B OS=Mus musculus OX=10090 GN=Flnb PE=1 SV=3	0.0232856	0.873181	0.898527	0.838	1.052	0.994	-0.25	0.07	-0.01	19091.1	16006.3	18350.1	18779	19408.5	19992.4	16278.8	15738.2	15430.1	18420.4	2096.2	2204.9	2108.2	2166	2079	2137.9	1919.1	2199.3	1997.9	1990.9	2270.1	2047.5	2204.9	2225.7
Abhd10	Q6PE15	ENSMUSG00000033157	213012	Palmitoyl-protein thioesterase ABHD10, mitochondrial OS=Mus musculus OX=10090 GN=Abhd10 PE=1 SV=1	0.0238853	0.0937481	0.964625	1.114	1.059	1.011	0.16	0.08	0.02	5159.4	5746.7	5286.1	5572.1	5035.8	4973.3	5504.6	5717.3	6032.2	5776.2	214.8	227.4	212.5	206.2	215.5	214.5	210.5	208.1	200.6	221.7	224.7	222.5	254.3	227.4
Unc5c	O08747	ENSMUSG00000059921	22253	Netrin receptor UNC5C OS=Mus musculus OX=10090 GN=Unc5c PE=1 SV=1	0.0255666	0.319469	0.919216	0.894	1.045	1.009	-0.16	0.06	0.01	3009.6	2690.2	2927.5	2986.8	3032.7	3311	2845.4	2479.6	2550.2	2837.9	1030.1	1076	1020.7	1043.7	1123.4	990.2	998.2	1058.8	1057.3	1003.7	984.3	1074.4	1083.3	1076
Gad1	P48318	ENSMUSG00000070880	14415	Glutamate decarboxylase 1 OS=Mus musculus OX=10090 GN=Gad1 PE=1 SV=2	0.0260818	0.41151	0.630747	1.148	1.055	1.085	0.2	0.08	0.12	39481.3	45320.2	41232.1	38086.1	36445.7	40927.7	40736.3	46138.7	47719.9	44516.3	8988.3	9482.6	8287.1	7985.6	9199.2	8076	8503.9	7955.9	9331.7	8967.2	9009.5	9482.6	9925.6	8845.8
Wdr45b	Q9CR39	ENSMUSG00000025173	66840	WD repeat domain phosphoinositide-interacting protein 3 OS=Mus musculus OX=10090 GN=Wdr45b PE=1 SV=2	0.0300943	0.851132	0.621661	1.348	1.054	0.954	0.43	0.08	-0.07	3369.1	4541.8	3352.5	3217.8	3385.9	3547	3791.7	4478.2	4606.3	5668.8	255.5	269.3	267.7	253	328	264.3	271.1	229.5	299.9	242.1	269.6	283.2	269.3	259
Pet100	A0A140LIT5	ENSMUSG00000087687	100503890	Protein PET100 homolog, mitochondrial (Fragment) OS=Mus musculus OX=10090 GN=Pet100 PE=1 SV=1	0.0305801	0.849429	0.809632	0.824	0.936	0.995	-0.28	-0.09	-0.01	2312.1	1905.5	2256.6	2111.8	2400.9	2369	2030	1788.8	1673.7	2105.1	399.7	374.3	401.8	407.5	341.4	424.8	396.1	390.6	399.9	399.5	431.5	369.1	435.7	374.3
Svip	Q3UZP4	ENSMUSG00000074093	75744	Small VCP/p97-interacting protein OS=Mus musculus OX=10090 GN=Svip PE=3 SV=1	0.0308861	0.0290263	0.72621	0.779	0.874	1.04	-0.36	-0.19	0.06	11993.7	9345.5	10445.2	10544.9	14574.4	13641.6	9718.5	7709.2	9516.8	9177.2	949	829.2	912.7	1045.2	905.1	825.6	920.4	929.5	946.7	993.3	951.4	837.4	829.2	768.3
Smc4	E9Q2X6	ENSMUSG00000034349	70099	Structural maintenance of chromosomes protein OS=Mus musculus OX=10090 GN=Smc4 PE=1 SV=1	0.0311101	0.484772	0.395208	0.797	1.222	1.287	-0.33	0.29	0.36	920.3	733.2	851.3	906.1	934.6	986.7	783	853.6	647.9	686.6	21.1	25.8	16.4	15.5	13	21.7	17.3	25.5	18.8	15.1	23.7	27.5	21.1	25.8
Ttc5	Q99LG4	ENSMUSG00000006288	219022	Tetratricopeptide repeat protein 5 OS=Mus musculus OX=10090 GN=Ttc5 PE=1 SV=2	0.0323001	0.929886	0.49282	0.844	0.973	0.954	-0.24	-0.04	-0.07	4943.7	4173.4	4533	4809.3	5081.9	5092	4531.6	4448.9	3914.9	3749.1	1726.2	1679.7	1809.7	1747	1956.8	1851.5	1768.8	1787.6	1925.7	1571.4	1666.9	1766.7	1661.4	1679.7
Aass	Q99K67	ENSMUSG00000029695	30956	Alpha-aminoadipic semialdehyde synthase, mitochondrial OS=Mus musculus OX=10090 GN=Aass PE=1 SV=1	0.0338408	0.807286	0.199388	1.16	1.072	0.894	0.21	0.1	-0.16	2753	3194.1	2807.1	3026.2	2506.7	2699.9	3110.4	2941.8	3282.9	3280	321.4	344.5	359.6	390.3	321.5	344.9	375	326	316.9	316.7	350.5	344.5	347.9	321.1
Dusp19	Q99N12	ENSMUSG00000027001	68082	Dual specificity phosphatase 19 OS=Mus musculus OX=10090 GN=Dusp19 PE=1 SV=1	0.0342663	0.138611	0.104809	0.757	0.866	1.159	-0.4	-0.21	0.21	3414.7	2586.2	2618.5	3345	3485.8	3627.9	2667.5	2764.9	2141.6	2507.3	434.2	376.2	374.7	432.3	394.6	341.4	355.9	447.4	421.4	461.5	407.9	357.2	376.2	407.9
Fam107b	Q3TGF2	ENSMUSG00000026655	66540	Protein FAM107B OS=Mus musculus OX=10090 GN=Fam107b PE=1 SV=2	0.0348412	0.849108	0.75939	0.792	1.132	0.907	-0.34	0.18	-0.14	6392.8	5066.2	5731.8	5798.3	7197	7048.2	5583.6	4806.1	3929.5	5340.3	624.3	706.6	688.4	756.2	626.7	792.3	581.8	649.4	565.7	600.1	765.4	618.2	706.6	707.4
Iqschfp	A0A088MLT8	ENSMUSG00000102422	100505386	IQCJ-SCHIP1 readthrough transcript protein OS=Mus musculus OX=10090 GN=Iqcj-Schip1 PE=1 SV=2	0.036549	0.581318	0.128743	0.789	0.845	1.312	-0.34	-0.24	0.39	4460.3	3517.3	3880.1	4249.4	5158.5	4681.8	4103.3	3544.3	3490.5	3441.7	29.1	24.6	22.2	24.1	11.6	26.6	20.4	38.2	25.4	33.1	25.5	24.6	20.7	28.4
Fchsd2	Q3USJ8	ENSMUSG00000030691	207278	F-BAR and double SH3 domains protein 2 OS=Mus musculus OX=10090 GN=Fchsd2 PE=1 SV=2	0.0382967	0.178132	0.286193	0.91	0.873	1.09	-0.14	-0.2	0.12	10224.4	9303.1	9658.5	9988.2	10466.2	11108.4	9707	9592.6	8575.9	9022.3	777	678.6	713.1	774.7	609	657.4	773.5	794.8	776.6	777.5	721	678.6	665.6	696.9
Ccdc50	A0A668KL36	ENSMUSG00000038127	67501	Coiled-coil domain-containing protein 50 OS=Mus musculus OX=10090 GN=Ccdc50 PE=1 SV=1	0.0436585	0.434666	0.658796	0.912	1.217	0.856	-0.13	0.28	-0.22	3432.5	3131	3325.1	3228.4	3562.8	3543.3	3133.6	2979.3	3128.3	3320	42.3	51.5	49.4	52.3	35.7	59.7	46.7	52.4	40.5	44.2	36.7	52.8	47.9	51.5
Dnaaf9	Q7TT23	ENSMUSG00000027309	228602	Dynein axonemal assembly factor 9 OS=Mus musculus OX=10090 GN=Dnaaf9 PE=1 SV=2	0.0470373	0.860347	0.472102	0.872	0.948	1.171	-0.2	-0.08	0.23	696.9	607.5	654.6	680	740.4	714.2	614.6	600.5	485.6	630.6	23.9	22.7	20.4	15.5	19.8	25.7	21	28.5	24.7	23.2	19.2	25.5	22.7	18.3
Glrb	A1KR23	ENSMUSG00000028020	14658	Glycine receptor beta subunit OS=Mus musculus OX=10090 GN=Glrb PE=1 SV=1	0.049955	0.914165	0.826228	0.746	1.117	1.186	-0.42	0.16	0.25	1391.6	1038.5	1249	1301.3	1488.1	1675.6	1263.7	883.8	869.4	1220.4	40.3	44.9	33.9	26.6	34.3	55.8	33.6	46.9	39.8	40.7	33.1	49.6	44.9	35
Wdr12	Q9JJA4	ENSMUSG00000026019	57750	Ribosome biogenesis protein WDR12 OS=Mus musculus OX=10090 GN=Wdr12 PE=1 SV=1	0.0515816	0.208629	0.884847	0.86	0.904	1.036	-0.22	-0.15	0.05	5089.8	4379.3	4875.6	5011.7	5169.1	5189	4857.5	4389.8	4368.9	3788	263.3	238.1	254.2	276.7	251.7	256.7	246.8	309.8	251.9	275.2	230.4	241.9	238.1	224.5
Lamb1	E9QN70	ENSMUSG00000002900	16777	Laminin subunit beta-1 OS=Mus musculus OX=10090 GN=Lamb1 PE=1 SV=1	0.0741617	0.761706	0.75752	0.872	0.96	0.952	-0.2	-0.06	-0.07	14825.4	12926.3	13297.5	14195.6	16818.8	15483.1	13668.2	13201.7	10016.7	12656.7	2794.3	2683.4	2936.5	2980.4	2893.2	3229.1	2604.1	3129.8	2538.5	2748.4	2840.9	2683.4	2730.1	2662.5
Fbxw11	Q5SRY7	ENSMUSG00000020271	103583	F-box/WD repeat-containing protein 11 OS=Mus musculus OX=10090 GN=Fbxw11 PE=1 SV=1	0.077449	0.992522	0.329232	1.516	1.003	0.951	0.6	0	-0.07	393.2	596	397.6	388.9	345.7	434.6	388.3	669.4	749.6	530.6	157	157.4	165	159	182.8	159.7	170.5	143.1	170.4	163.5	150.7	157.4	161.3	153.7
Grik3	B1AS29	ENSMUSG00000001985	14807	Glutamate receptor ionotropic, kainate 3 OS=Mus musculus OX=10090 GN=Grik3 PE=1 SV=1	0.0802842	0.966823	0.885752	0.817	0.977	0.953	-0.29	-0.03	-0.07	545.1	445.6	460.6	522.4	568.8	581	515.3	411.7	416.8	476.5	153	149.5	160.6	179.9	130.4	171.2	150.7	145.3	134.4	166.7	161.1	145.6	149.5	149.8
Tmeff2	Q9QYM9	ENSMUSG00000026109	56363	Tomoregulin-2 OS=Mus musculus OX=10090 GN=Tmeff2 PE=2 SV=1	0.0824844	0.280683	0.821755	0.907	0.85	1.067	-0.14	-0.24	0.09	1020.4	925.7	1017.5	995.3	1023.2	1125.5	956.2	879	896.2	1040.3	51.3	43.6	48.1	58.2	47.6	48.6	41	56.9	46.4	57.9	44.9	39.7	43.6	47.7
Rsrc2	S4R2L4	ENSMUSG00000029422	208606	Arginine/serine-rich coiled-coil protein 2 OS=Mus musculus OX=10090 GN=Rsrc2 PE=1 SV=1	0.0992611	0.0612917	0.0237831	0.893	1.1	0.902	-0.16	0.14	-0.15	4004.6	3576.8	3616.8	3937.2	4306.7	4073.2	3721.9	3437.3	2838.2	3745.5	368.7	405.7	409	417.5	382.4	400.6	435.2	367.7	357.6	369.6	385.9	405.7	413.2	391.4
Atxn1	J3QPR1	ENSMUSG00000046876	20238	Ataxin-1 OS=Mus musculus OX=10090 GN=Atxn1 PE=1 SV=1	0.0995413	0.496858	0.359632	0.891	0.893	1.071	-0.17	-0.16	0.1	7000.6	6240.5	6286.3	6909.7	7284.7	7092.7	6335.3	6837.7	6147.1	6087	117.5	104.9	109.7	106.3	113.2	121.1	89.8	119	110	124.3	116	115.5	104.9	104.6
Dnal1	Q05A62	ENSMUSG00000042523	105000	Dynein axonemal light chain 1 OS=Mus musculus OX=10090 GN=Dnal1 PE=1 SV=2	0.101843	0.769657	0.206152	0.854	0.971	0.942	-0.23	-0.04	-0.09	6594.3	5630.9	6726.1	6379.1	6465.2	7064	5792.9	5473.5	5154.5	6849	2864.8	2780.7	3042.7	2954	3134	3150.7	2920.6	2994.6	3036	2606.6	2740.8	2780.7	2784.2	2722.5
Trerf1	Q8BXJ2	ENSMUSG00000064043	224829	Transcriptional-regulating factor 1 OS=Mus musculus OX=10090 GN=Trerf1 PE=1 SV=1	0.103944	0.826863	0.3529	0.922	0.938	0.894	-0.12	-0.09	-0.16	1271.2	1172.4	1164.1	1217.4	1331.1	1327.4	1195.4	1150	1007.4	1202	44.1	41.4	49.3	48.7	53.8	41.1	50	44.3	43.9	46.5	32	43.1	41.4	32.1
Rnf112	Q96DY5	ENSMUSG00000010086	22671	RING finger protein 112 OS=Mus musculus OX=10090 GN=Rnf112 PE=1 SV=1	0.10907	0.309118	0.480014	0.856	1.124	1.063	-0.22	0.17	0.09	5947.4	5092.3	4943.3	5955.9	5939	6205.3	5243.2	4945.7	3878.4	5379.5	366.4	411.7	344.7	352.3	327.6	369.5	337.3	331.3	393	341.7	427.7	411.7	422	396.1
Unc119b	Q8C4B4	ENSMUSG00000046562	106840	Protein unc-119 homolog B OS=Mus musculus OX=10090 GN=Unc119b PE=1 SV=1	0.116021	0.992969	0.913477	0.927	1.01	0.949	-0.11	0.01	-0.08	4076.7	3780.5	3754.4	3870.6	4427.8	4293.8	3907.1	3850.7	3311	3711.6	160.5	162.1	169.1	192.4	132.2	159.9	178.9	156.5	151.9	164.6	164.8	166.7	153.9	162.1
Tspoap1	Q7TNF8	ENSMUSG00000034156	207777	Peripheral-type benzodiazepine receptor-associated protein 1 OS=Mus musculus OX=10090 GN=Tspoap1 PE=2 SV=2	0.123039	0.673819	0.812864	0.861	0.768	0.996	-0.22	-0.38	-0.01	343.5	295.9	324.1	329.8	364.1	357.8	300.6	291.3	249.1	351.6	37.9	29.1	38	50.7	15.1	41.9	34.5	38.5	31.9	37.2	44.1	27.1	34.4	29.1
Mib1	Q80SY4	ENSMUSG00000024294	225164	E3 ubiquitin-protein ligase MIB1 OS=Mus musculus OX=10090 GN=Mib1 PE=1 SV=1	0.132436	0.0732228	0.32744	0.872	0.752	1.203	-0.2	-0.41	0.27	7892.9	6883.8	7224.2	7556.1	8244.8	9155.3	8171.6	6928.4	6121.5	6839.4	633.1	476.2	526.4	561	566.1	479.9	493.9	691.4	598.6	669.6	471.2	506.5	422.5	476.2
Tmcc3	Q8R310	ENSMUSG00000020023	319880	Transmembrane and coiled-coil domain protein 3 OS=Mus musculus OX=10090 GN=Tmcc3 PE=1 SV=2	0.132565	0.494261	0.926464	0.865	0.939	0.942	-0.21	-0.09	-0.09	2600.8	2251	2485.1	2669	2534.3	2758.7	2311.8	2191.7	2172.7	2729.9	269	252.6	285.6	323	224.8	287	284.2	258.7	269	283.2	269	252.6	262.8	222.5
Itih4	E9Q5L2	ENSMUSG00000021922	16427	Inter alpha-trypsin inhibitor, heavy chain 4 OS=Mus musculus OX=10090 GN=Itih4 PE=1 SV=1	0.136474	0.998498	0.939287	0.792	0.919	1.103	-0.34	-0.12	0.14	3198.7	2532.9	2737.8	3185.6	3211.7	3798.9	2248.5	2433.3	2636.5	3394.5	43.1	39.6	39	38.5	29.3	39.6	51.6	43.9	47.4	42.3	31.3	39.5	39.6	44.2
Ankrd45	G3X9E0	ENSMUSG00000044835	73844	Ankyrin repeat domain-containing protein 45 OS=Mus musculus OX=10090 GN=Ankrd45 PE=1 SV=1	0.142088	0.193726	0.0803344	0.87	1.172	0.763	-0.2	0.23	-0.39	2581.2	2245.7	2317.2	2557.9	2725.5	2604.6	2406.2	2406.2	2096	1569.4	59.7	70	78.2	78.1	80.8	78.3	73.5	58.9	60.5	53.2	79.2	69	70	86
Aldh1a2	Q62148	ENSMUSG00000013584	19378	Retinal dehydrogenase 2 OS=Mus musculus OX=10090 GN=Aldh1a2 PE=1 SV=2	0.145855	0.610925	0.115107	0.902	1.194	0.673	-0.15	0.26	-0.57	5804.8	5233.7	5345.9	5486.3	6713.5	6141.9	5052.7	5225.9	5241.6	5754.2	54.7	65.3	81.3	76.3	86.6	73.5	99.7	43.7	82.2	68.3	30.8	65.3	60.2	69.7
Bltp1	A2AAE1	ENSMUSG00000037270	229227	Bridge-like lipid transfer protein family member 1 OS=Mus musculus OX=10090 GN=Bltp1 PE=1 SV=4	0.146724	0.254805	0.813741	0.965	0.938	1.008	-0.05	-0.09	0.01	13498.7	13024.5	12954.7	13221.7	13781.5	14182.3	12376.3	12964	13085.3	13380	895.9	840	888.9	965.1	908.1	870.1	858.9	841	900.7	891.1	906.1	851.9	828.3	840
Raver1	Q9CW46	ENSMUSG00000010205	71766	Ribonucleoprotein PTB-binding 1 OS=Mus musculus OX=10090 GN=Raver1 PE=1 SV=2	0.151665	0.406055	0.446196	0.928	0.826	1.228	-0.11	-0.28	0.3	3158.5	2930.9	2875	2923.1	3413	3579	3005.1	2881.4	2341.8	2981.4	23.6	19.5	19.2	20.3	23.6	18.2	18.2	24.4	22.8	26.7	17.8	21.8	19.5	17.7
Atp2b1	G5E829	ENSMUSG00000019943	67972	Plasma membrane calcium-transporting ATPase 1 OS=Mus musculus OX=10090 GN=Atp2b1 PE=1 SV=1	0.157164	0.789265	0.787944	1.079	1.004	1.005	0.11	0.01	0.01	139523	150553	138296	154112	138370	140686	144791	156454	161835	144874	58636.2	58883.2	58372	58714.2	58031.8	53610.4	59964.1	58150.3	57249	59126.2	59581.1	58883.2	61942.8	58058
Elapor1	A0A0A0MQC6	ENSMUSG00000040412	229722	Endosome/lysosome-associated apoptosis and autophagy regulator 1 OS=Mus musculus OX=10090 GN=Elapor1 PE=1 SV=1	0.160528	0.0575626	0.420643	0.873	1.154	0.903	-0.2	0.21	-0.15	9717.9	8485.9	7942.3	9015.4	10475.2	10659.7	8219.8	8967.5	6681	8760.7	695.9	803.3	770.2	817.8	705.8	801.3	740.4	683.4	708.6	678.5	799.5	803.3	797.6	895.6
Ankrd17	E9Q804	ENSMUSG00000055204	81702	Ankyrin repeat domain-containing protein 17 OS=Mus musculus OX=10090 GN=Ankrd17 PE=1 SV=3	0.163725	0.710944	0.981422	0.903	1.042	1.06	-0.15	0.06	0.08	10448.7	9433.3	9845.5	10019.6	11277	10896.1	10424.5	8803.7	7513.3	10108	374.8	390.6	353.6	338.4	359.2	458.5	348.1	368.2	364.6	397.3	381.4	390.4	390.6	417.4
Cemip2	Q5FWI3	ENSMUSG00000024754	83921	Cell surface hyaluronidase OS=Mus musculus OX=10090 GN=Cemip2 PE=1 SV=1	0.164598	0.0952107	0.765401	0.922	0.735	1.085	-0.12	-0.44	0.12	1503.4	1386.4	1445.8	1363.7	1563.4	1579.8	1479.6	1387.5	1285.9	1385.3	50.2	36.9	46.2	41	61.2	52.1	37.3	49.3	50.6	55.6	49.7	45.6	30.7	36.9
Rbm28	Q8CGC6	ENSMUSG00000029701	68272	RNA-binding protein 28 OS=Mus musculus OX=10090 GN=Rbm28 PE=1 SV=4	0.174469	0.768341	0.210298	0.91	1.07	0.824	-0.14	0.1	-0.28	4088.7	3718.9	4015.4	3781.1	4202.8	4163.3	3891.9	3553.7	2941.3	3994	110.6	118.3	134.2	139.2	133.8	134.6	119.8	109.6	111.6	94	142.8	125.2	118.3	117.8
Klhl11	Q8CE33	ENSMUSG00000048732	217194	Kelch-like protein 11 OS=Mus musculus OX=10090 GN=Klhl11 PE=1 SV=1	0.17558	0.0814427	0.0124338	0.896	1.124	0.863	-0.16	0.17	-0.21	3849.9	3448.8	3786.2	3864.7	4071.1	3835.3	4027.1	3698.2	3216.2	3076.9	105.3	118.3	122	126.6	113.1	124.6	119.4	106.7	112.6	102.4	104	121.2	110.1	118.3
Cdr2l	A2A6T1	ENSMUSG00000050910	237988	Cerebellar degeneration-related protein 2-like OS=Mus musculus OX=10090 GN=Cdr2l PE=1 SV=1	0.182831	0.927714	0.935373	0.816	0.944	0.976	-0.29	-0.08	-0.03	1696.9	1385.1	1385.2	1591.1	1809.8	2052.5	1546.3	1240.7	1010.9	1729.1	48.8	46.1	50	52.8	39.2	53.9	47.4	47	45.2	50.7	56.3	58.1	40.5	46.1
Nup50	Q9JIH2	ENSMUSG00000016619	18141	Nuclear pore complex protein Nup50 OS=Mus musculus OX=10090 GN=Nup50 PE=1 SV=3	0.183106	0.969688	0.688124	0.943	0.973	1.055	-0.08	-0.04	0.08	6770.6	6386	6356.9	6562.2	7292	6985.6	6766.4	6213	5525.9	6563.9	680.6	662.4	645.3	601.2	692.6	725.1	542.4	730	619.8	737.4	634.5	612.3	725.8	662.4
Cyp51	Q8K0C4	ENSMUSG00000001467	13121	Lanosterol 14-alpha demethylase OS=Mus musculus OX=10090 GN=Cyp51a1 PE=1 SV=1	0.214358	0.664421	0.991098	0.875	1.213	0.92	-0.19	0.28	-0.12	1676.3	1466.7	1712	1625.4	1641.4	1879.8	1763	1217.4	1258.7	1708.9	1016.8	1233.2	1105.8	1125.7	1122.6	1089.2	929.4	1049.5	974.8	1215	985	1233.2	1294.1	933.1
BC005624	Q3TQI7	ENSMUSG00000026851	227707	Splicing factor C9orf78 homolog OS=Mus musculus OX=10090 PE=1 SV=2	0.217272	0.578568	0.546159	0.877	0.976	0.957	-0.19	-0.04	-0.06	5862.8	5141.3	5722.2	5646.3	6006.7	6049.3	5314.2	4974	4431	6315.2	1132.4	1105.1	1183.6	1239.5	1096.4	1168.8	1198.6	1164.4	1181.5	1081.6	1101.2	1105.1	1027.5	1136.7
Cwf19l1	Q8CI33	ENSMUSG00000025200	72502	CWF19-like protein 1 OS=Mus musculus OX=10090 GN=Cwf19l1 PE=1 SV=2	0.23138	0.87094	0.250266	1.098	1.029	0.91	0.13	0.04	-0.14	1964.7	2156.4	2205.9	1826.4	2113.6	1794.6	2240.2	2075.7	2612.9	1947.8	401.9	413.7	441.8	441.9	441.6	406.7	447.6	391.4	412.8	375.3	427.9	449.6	413.7	374.2
Heph	Q9Z0Z4	ENSMUSG00000031209	15203	Hephaestin OS=Mus musculus OX=10090 GN=Heph PE=1 SV=3	0.251807	0.622817	0.375848	1.092	1.137	0.837	0.13	0.19	-0.26	3066.6	3347.3	3307.1	3176.5	2960.4	2762.4	3281.1	3514.2	3414.8	2915.1	53	60.3	63.3	59.7	67.2	50.2	76.2	31.8	57.3	62.1	49.1	43.8	75.4	60.3
Evi2a	P20934	ENSMUSG00000078771	14017	Protein EVI2A OS=Mus musculus OX=10090 GN=Evi2a PE=1 SV=2	0.258704	0.956944	0.940796	0.922	1.06	1.019	-0.12	0.08	0.03	516.5	476.2	468.1	533.3	590.4	500.2	517.6	438.1	383.4	533	50.1	53.1	49.2	51.6	47	55.8	44.7	37.4	46.1	54.5	55.8	53.1	41.7	54.5
Cavin1	O54724	ENSMUSG00000004044	19285	Caveolae-associated protein 1 OS=Mus musculus OX=10090 GN=Cavin1 PE=1 SV=1	0.274703	0.986152	0.648102	0.884	0.997	0.979	-0.18	0	-0.03	23856.8	21092.3	23685.7	22849.1	24029	24435.5	21453.5	20737.3	18822.2	26182.5	3660.1	3648.1	3740	3721.2	3472.1	4229	3759	3741.9	3623.7	3466.5	3696.9	3413.9	3934.8	3648.1
Rai14	A0A2I3BPY7	ENSMUSG00000022246	75646	Ankycorbin OS=Mus musculus OX=10090 GN=Rai14 PE=1 SV=1	0.282637	0.164424	0.995318	0.844	0.884	0.989	-0.24	-0.18	-0.02	4405.1	3719.2	3689.1	4021.7	4825.1	4841.7	3428.4	4034.7	3094.2	4701	1163.3	1027.9	1176.1	1158.2	1091.2	1194.3	1278.1	1316.9	1197.3	1061.3	1130.3	987.1	1115.3	1027.9
Cdk19	Q8BWD8	ENSMUSG00000038481	78334	Cyclin-dependent kinase 19 OS=Mus musculus OX=10090 GN=Cdk19 PE=2 SV=1	0.286731	0.714322	0.125228	0.947	1.221	0.671	-0.08	0.29	-0.58	4502.1	4263.6	4200.6	4025	4927	4825.3	4289.8	4448.4	3617.6	4237.4	16.3	19.9	24.3	28.2	17.5	20.9	29.5	19.4	15.5	17.2	14.5	19.9	14	24.4
Vti1a	Q5FWJ7	ENSMUSG00000024983	53611	Vesicle transport through interaction with t-SNAREs homolog 1A OS=Mus musculus OX=10090 GN=Vti1a PE=1 SV=1	0.290214	0.0321776	0.0794718	0.952	1.125	0.917	-0.07	0.17	-0.13	23471.6	22347.8	22552.9	22598.7	24990.3	24378.3	22428.2	22267.8	21083.1	24448.1	897	1009.1	978.6	942.7	924.7	1023.4	1015.8	874.9	919.6	817.5	951.8	998.9	1009.1	1013.1
Emsy	Q8BMB0	ENSMUSG00000035401	233545	BRCA2-interacting transcriptional repressor EMSY OS=Mus musculus OX=10090 GN=Emsy PE=1 SV=2	0.333531	0.133597	0.0719973	0.979	1.201	0.843	-0.03	0.26	-0.25	2172.4	2126.8	2054.1	2124.8	2442.6	2221	2144.7	2109.1	1841.7	2240.1	42	50.4	49.8	56.9	49	48.6	50.6	41.4	41.2	42.5	51.9	50.7	50.3	50.4
Prodh	Q9WU79	ENSMUSG00000003526	19125	Proline dehydrogenase 1, mitochondrial OS=Mus musculus OX=10090 GN=Prodh PE=1 SV=2	0.341766	0.248713	0.933025	1.079	0.915	1.004	0.11	-0.13	0.01	17262.6	18622.2	18212.1	17554.9	16975.2	15079.2	18114.3	19144.4	21876	15369	3299.4	3018.1	3287	3617.4	3287.7	2993.2	3286.3	3186.1	3380.8	3219.9	3584.9	3016.9	3212.1	3018.1
Mtrfr	Q80VP5	ENSMUSG00000047635	72650	Mitochondrial translation release factor in rescue OS=Mus musculus OX=10090 GN=Mtrfr PE=1 SV=1	0.408002	0.291328	0.634552	0.871	0.913	1.026	-0.2	-0.13	0.04	3779.9	3293.5	3976.9	3768.5	3766.8	3791.3	3251.5	3336.1	2774.6	4668	103.2	94.2	100.6	104.8	96.6	105.1	90.9	99.8	106.7	97.4	117.6	84.1	105.6	94.2
Mia2	H3BKL6	ENSMUSG00000021000	338320	Melanoma inhibitory activity protein 2 OS=Mus musculus OX=10090 GN=Mia2 PE=1 SV=1	0.429513	0.932286	0.968159	0.86	1.016	0.995	-0.22	0.02	-0.01	11839.8	10179.1	9368.7	11452.1	12322.3	12240.6	11344.5	9133.3	7031.1	13143	1556.3	1581.2	1564	1628	1449.1	1593.9	1534.6	1605.6	1522.2	1521.5	1591.1	1593.2	1551.7	1581.2
Ubxn6	Q99PL6	ENSMUSG00000019578	66530	UBX domain-containing protein 6 OS=Mus musculus OX=10090 GN=Ubxn6 PE=1 SV=1	0.635515	0.6084	0.114486	0.954	0.98	0.959	-0.07	-0.03	-0.06	29453.1	28106	28815	29070.4	31809.5	29840.8	29152.4	27097.1	26759.8	33521.1	8577.2	8405	8946.1	9150.3	8860.9	9032	8440.2	8607.3	8429.1	8607.9	8547.2	8369	8438.3	8405
