# Supplementary material for: NAD⁺ Reduction in Glutamatergic Neurons Induces Lipid Catabolism and Neuroinflammation in the Brain via SARM1
Source: Adv Sci (Weinh). 2025 Dec 12;13(6):e09950. doi: 10.1002/advs.202509950 (PMC12866834; doi:10.1002/advs.202509950)
Supplement: Supplementary file 6 — Supplemental Table 5 [file ADVS-13-e09950-s005.xlsx]

## Sheet: Fig1
Panel	Subgroup	N Identity	N		Mean ± SEM		Lower 95% CI of mean		Upper 95% CI of mean		Pass Normality of residual?	Statistical Method	p-Value	Significance
			ctrl	cKO	ctrl	cKO	ctrl	cKO	ctrl	cKO
A nmnat2 mRNA level (qPCR)	Sctx	Number of anamal	5 (4m1f)	5 (4m1f)	1 ± 0.07506	0.424 ± 0.05980	0.8036	0.258	1.22	0.59	Yes, Shapiro-Wilk (W)	Unpaired t test	0.0003	***
	OB		5 (2m3f)	5 (3m2f)	1 ± 0.02846	0.884 ± 0.02315	0.921	0.8197	1.079	0.9483	Yes, Shapiro-Wilk (W)	Unpaired t test	0.0141	*
	CB		5 (2m3f)	5 (3m2f)	1 ± 0.06636	0.856 ± 0.03444	0.8237	0.7604	1.192	0.9516	Yes, Shapiro-Wilk (W)	Unpaired t test	0.0882	ns
Panel	Subgroup	N Identity	N
			ctrl	cKO
B,C,E	ctrl and cKO P16-P21	Number of anamal	6 male, 6 female	6 male, 6 female
Individual metabolite STAT see "Metabolites STAT" table
Panel	N Identity	N		Mean ± SEM		Lower 95% CI of mean		Upper 95% CI of mean		Pass Normality of residual?	Statistical Method	p-Value	Significance
		ctrl	cKO	ctrl	cKO	ctrl	cKO	ctrl	cKO
D	Number of Animal	12 (6m,6f)	12 (6m,6f)	1.48 ± 0.24	0.875 ± 0.82	0.9403	0.6947	2.024	1.055	No	Mann Whitney test	0.0284	*

## Sheet: Fig2
Panel	Subgroup	N Identity	N
			ctrl	cKO
A-D	ctrl and cKO P16-P21	Number of anamal	4 male	4 male
Individual proteomic STAT see "Proteomic STAT" table

## Sheet: Fig3
Panel	Subgroup	N Identity	N
			ctrl	cKO
B	ctrl and cKO P16-P21	Number of anamal	6 male, 6 female	6 male, 6 female
Individual metabolite STAT see "Metabolites STAT" table
Panel	Subgroup	N Identity	N
			ctrl	cKO
C	ctrl and cKO P16-P21	Number of anamal	4 male	4 male
Individual proteomic STAT see "Proteomic STAT" table

## Sheet: Fig4
Panel	Subgroup	N Identity	N
			ctrl	cKO
B-C	ctrl and cKO P16-P21	Number of anamal	4 male	4 male
Individual proteomic STAT see "Proteomic STAT" table

## Sheet: Fig5
Panel	Subgroup	N Identity	N					Mean ± SEM					Lower 95% CI of mean					Upper 95% CI of mean					Pass Normality of residual?	Statistical Method		Group comparison	Individual P value	Significance
			ctrl	cKO	ctrl-3	cKO;Snull/+	cKO;Snull/Snull	ctrl	cKO	ctrl-3	cKO;Snull/+	cKO;Snull/Snull	ctrl	cKO	ctrl-3	cKO;Snull/+	cKO;Snull/Snull	ctrl	cKO	ctrl-3	cKO;Snull/+	cKO;Snull/Snull
A	ctrl and cKO P16-P21	Number of anamal	5 (5m)	5 (5m)	5 (5m)	6 (6m)	5 (5m)	404457 ± 28122	277432 ± 20960	380688 ± 57203	259280 ± 13351	349717 ± 24671	326378	219237	221868	224959	281218	482537	335627	539508	293601	418216	Yes, Anderson-Darling (A2*)	ANOVA		Ctrl vs. cKO	0.0106	*
																										Ctrl-3 vs. cKO;Snull/+	0.0107	*
																										Ctrl-3 vs. cKO;Snull/Snull	0.5013	ns
																										cKO;Snull/+ vs. cKO;Snull/Snull	0.0493	*
																										Ctrl vs. Ctrl-3	0.605	ns
																										Ctrl vs. cKO;Snull/+	0.003	**
																										Ctrl vs. cKO;Snull/Snull	0.24	ns
																										cKO vs. cKO;Snull/Snull	0.0331	*
																										cKO vs. cKO;Snull/+	0.6796	ns
																										cKO vs. cKO;Snull/Snull	0.1252	ns
Panel	Subgroup	N Identity	N
			ctrl	cKO	cKO;Snull/+	cKO;Snull/Snull
B-D	ctrl and cKO P16-P21	Number of anamal	5 male	5 male	6 male	5 male
Individual lipidomic STAT see "Lipidomic STAT" table

## Sheet: Fig6
Panel	Subgroup	N Identity	N
			ctrl	cKO	ctrl-2	cKO;Snull/+	cKO;Snull/Snull
A,B,D-G	ctrl, cKO, ctrl-2, cKO;Snull/+ and cKO;Snull/Snull P16-P21	Number of anamal	6 male, 6 female	6 male, 6 female	6 male, 6 female	6 male, 6 female	3 male, 4 female
Individual metabolite STAT see "Metabolites STAT" table

## Sheet: Fig7
Panel	Subgroup	N Identity	N		Mean ± SEM		Lower 95% CI of mean		Upper 95% CI of mean		Pass Normality of residual?	Statistical Method	p-Value	Significance
			ctrl	cKO	ctrl	cKO	ctrl	cKO	ctrl	cKO
A	P4/5	Number of anamal	4	3	100 ± 10.08	103.9 ± 8.537	67.93	67.13	132.1	140.6	Yes, Shapiro-Wilk (W)	Unpaired t test	0.7924	ns
	P16-P21		6	6	100 ± 4.655	66.33 ± 4.91	88.03	53.71	112	78.96	Yes, Shapiro-Wilk (W)	Unpaired t test	0.0006	***
	P90		5	3	100 ± 6.641	68.73 ± 7.49	81.56	36.5	118.4	101	Yes, Shapiro-Wilk (W)	Unpaired t test	0.0239	*
Panel	Subgroup	N Identity	N		Mean		Difference	SE of difference	t ratio	df	Pass Normality of residual?	Statistical Method	p-Value	Significance
			ctrl	cKO	ctrl	cKO
C	0-10 min	Number of anamal	11	8	3907	4209	-302.7	708.1	0.4275	17	Yes, Shapiro-Wilk (W)	Unpaired t test	0.674383	ns
	10-20 min				3317	3047	269.9	415.7	0.6492	17	Yes, Shapiro-Wilk (W)	Unpaired t test	0.524888	ns
	20-30 min				3274	2358	917	370.4	2.476	17	Yes, Shapiro-Wilk (W)	Unpaired t test	0.024105	*
D	Trial 1	Number of anamal	9	8	79.67	22.88	56.79	9.681	5.866	14.86	Yes, Shapiro-Wilk (W)	Unpaired t test	3.2e-05	****
	Trial 2				100.6	21.88	78.68	14.24	5.525	9.912	Yes, Shapiro-Wilk (W)	Unpaired t test	0.000261	****
	Trial 3				137.1	33.25	103.9	15.96	6.509	12.23	Yes, Shapiro-Wilk (W)	Unpaired t test	2.6e-05	****
	Trial 4				152.3	25.5	126.8	16.35	7.758	10.13	Yes, Shapiro-Wilk (W)	Unpaired t test	1.4e-05	****
Panel	Subgroup	N Identity	N		Mean ± SEM		Lower 95% CI of mean		Upper 95% CI of mean		Pass Normality of residual?	Statistical Method	p-Value	Significance
			ctrl	cKO	ctrl	cKO	ctrl	cKO	ctrl	cKO
E	HLT	Number of anamal	8	7	7.25 ± 1.268	36.08 ± 5.205	4.251	23.34	10.25	48.81	No	Mann Whitney test	0.0003	***
Panel	Subgroup	N Identity	N			Mean ± SEM			Lower 95% CI of mean			Upper 95% CI of mean			Pass Normality of residual?	Statistical Method		Comparison	Individual P value	Significance
			ctrl-2	cKO;Snull/+	cKO;Snull/Snull	ctrl-2	cKO;Snull/+	cKO;Snull/Snull	ctrl-2	cKO;Snull/+	cKO;Snull/Snull	ctrl-2	cKO;Snull/+	cKO;Snull/Snull
F	P16-P21	Number of anamal	5	6	4	100 ± 3.751	80.34 ± 2.542	92.94 ± 3.763	89.58	73.81	80.97	110.4	86.88	104.9	Yes, Shapiro-Wilk (W)	ANOVA		ctrl-2 vs. cKO;Snull/+	0.0008	***
																		ctrl-2 vs. cKO;Snull/Snull	0.1769	ns
																		cKO;Snull/+ vs. cKO;Snull/Snull	0.0207	*
Panel	Subgroup	N Identity	ctrl-2 N	cKO;Snull/+	Ctrl-2 Mean	cKO;Snull/+ Mean	Difference	SE of difference	t ratio	df	Pass Normality of residual?		Statistical Method		Comparison	P value	Significance
G	0-10 min	Number of anamal	15	15	4194	6327	-2133	516.8	4.128	19.26	Yes, Shapiro-Wilk test		Unpaired t test with Welch correction		Ctrl-2 vs cKO;Snull/+	0.000558	***
	10-20 min				3662	4228	-566.5	315.5	1.796	27.82						0.083382	ns
	20-30 min				3388	3594	-205.7	286.8	0.7172	27.67						0.479245	ns
	Subgroup		cKO;Snull/+	cKO;Snull/Snull	cKO;Snull/+ Mean	cKO;Snull/Snull Mean	Difference	SE of difference	t ratio	df	Pass Normality of residual?		Statistical Method		Comparison	P value	Significance
	0-10 min		15	8	6327	3964	2363	676.8	3.491	18.36	Yes, Shapiro-Wilk test		Unpaired t test with Welch correction		cKO;Snull/+ vs cKO;Snull/Snull	0.002544	**
	10-20 min				4228	3633	595.1	534.4	1.113	10.34						0.290747	ns
	20-30 min				3594	3361	233	529.9	0.4397	9.795						0.66973	ns
	Subgroup		ctrl-2 N	cKO;Snull/Snull	Ctrl-2 Mean	cKO;Snull/Snull Mean	Difference	SE of difference	t ratio	df	Pass Normality of residual?		Statistical Method		Comparison	P value	Significance
	0-10 min		15	8	4194	3964	229.7	527.4	0.4354	9.676	Yes, Shapiro-Wilk test		Unpaired t test with Welch correction		Ctrl-2 vs cKO;Snull/Snull	0.672813	ns
	10-20 min				3662	3633	28.54	527	0.05415	9.845						0.957895	ns
	20-30 min				3388	3361	27.3	521.4	0.05235	9.237						0.959362	ns
Panel	Subgroup	N Identity	ctrl-2 N	cKO;Snull/+	Ctrl-2 Mean	cKO;Snull/+ Mean	Difference	SE of difference	t ratio	df	Pass Normality of residual?		Statistical Method		Comparison	P value	Significance
H	Trial 1	Number of anamal	30	33	92.33	13.03	79.3	6.488	12.22	37.19	Yes, Shapiro-Wilk test		Unpaired t test with Welch correction		Ctrl-2 vs cKO;Snull/+	<0.000001	****
	Trial 2				122.6	17.48	105.1	9.563	10.99	34.46						<0.000001	****
	Trial 3				171	16.88	154.1	11.18	13.79	34.3						<0.000001	****
	Trial 4				192.7	17.85	174.9	11.21	15.6	34.37						<0.000001	****
	Subgroup		cKO;Snull/+	cKO;Snull/Snull	cKO;Snull/+ Mean	cKO;Snull/Snull Mean	Difference	SE of difference	t ratio	df	Pass Normality of residual?		Statistical Method		Comparison	P value	Significance
	Trial 1		33	18	13.03	105.3	-92.25	6.488	14.22	49	Yes, Shapiro-Wilk test		Unpaired t test with Welch correction		cKO;Snull/+ vs cKO;Snull/Snull	<0.000001	****
	Trial 2				17.48	122.7	-105.2	7.921	13.29	49						<0.000001	****
	Trial 3				16.88	161.2	-144.3	9.05	15.94	49						<0.000001	****
	Trial 4				17.85	186.1	-168.3	8.807	19.11	49						<0.000001	****
	Subgroup		ctrl-2 N	cKO;Snull/Snull	Ctrl-2 Mean	cKO;Snull/Snull Mean	Difference	SE of difference	t ratio	df	Pass Normality of residual?		Statistical Method		Comparison	P value	Significance
	Trial 1		30	18	92.33	105.3	-12.94	9.858	1.313	36.18	Yes, Shapiro-Wilk test		Unpaired t test with Welch correction		Ctrl-2 vs cKO;Snull/Snull	0.197415	ns
	Trial 2				122.6	122.7	-0.1222	13.16	0.009284	42.03						0.992637	ns
	Trial 3				171	161.2	9.833	15.2	0.6471	42.66						0.521044	ns
	Trial 4				192.7	186.1	6.589	14.92	0.4415	43.55						0.661027	ns
Panel	Subgroup	N Identity	N			Mean ± SEM			Lower 95% CI of mean			Upper 95% CI of mean			Pass Normality of residual?	Statistical Method		Group comparison	q value	Significance
			ctrl-2	cKO;Snull/+	cKO;Snull/Snull	ctrl-2	cKO;Snull/+	cKO;Snull/Snull	ctrl-2	cKO;Snull/+	cKO;Snull/Snull	ctrl-2	cKO;Snull/+	cKO;Snull/Snull
I	HLT	Number of anamal	29	34	17	7.791	34.2	10.01	5.311	30.29	5.882	10.27	38.11	14.14	Yes, D'Agostino-Pearson omnibus (K2)	ANOVA		ctrl-2 vs. cKO;Snull/+	<0.0001	****
																		ctrl-2 vs. cKO;Snull/Snull	0.1492	ns
																		cKO;Snull/+ vs. cKO;Snull/Snull	<0.0001	****

## Sheet: Fig8
Panel	subgroup	N Identity	ctrl	cKO;S/+	cKO;S/S	cKO;S/+_vs_ Ctrl_FC	cKO;S/+_vs_ Ctrl_logFC	cKO;S/+_vs_ Ctrl_PValue	cKO;S/+_vs_ Ctrl_FDR	cKO;S/S_vs_ Ctrl_FC	cKO;S/S_vs_ Ctrl_logFC	cKO;S/S_vs_ Ctrl_PValue	cKO;S/S_vs_ Ctrl_FDR	cKO;S/+_vs_ cKO;S/S_FC	cKO;S/+_vs_ cKO;S/S_logFC	cKO;S/+_vs_ cKO;S/S_PValue	cKO;S/+_vs_ cKO;S/S_FDR
Interleukin Signaling	Il12b	Number of animal	4 (4m1f)	4 (1m3f)	4 (2m2f)	26.6398	4.73551	2.93782e-10	3.21152e-07	2.63981	1.40044	0.0496127	0.449846	10.0915	3.33507	1.32751e-06	0.00149161
	Il1a					5.12928	2.35876	8.11253e-06	0.000441913	1.82062	0.864431	0.0881143	0.534123	2.81733	1.49433	0.00362468	0.0702993
	Il1b					5.00894	2.3245	2.71816e-07	4.41014e-05	1.31936	0.399842	0.356454	0.773001	3.79648	1.92466	1.55875e-05	0.00577192
	Il1rl1					2.31495	1.21098	0.000405757	0.00750421	1.24216	0.312856	0.368589	0.777961	1.86364	0.898124	0.00812504	0.105293
	Irak4					1.46674	0.552618	3.23668e-05	0.00118252	1.18821	0.248786	0.0647117	0.488951	1.23442	0.303832	0.0214294	0.173983
Chemokine Signaling	C4b					2.24972	1.16975	0.000207693	0.00446421	-1.08643	-0.119598	0.70142	0.923787	2.44417	1.28935	4.58482e-05	0.0107855
	C3ar1					2.83455	1.50312	1.48803e-06	0.000136078	1.26403	0.338035	0.270852	0.728029	2.24246	1.16509	0.000167761	0.0211731
	C1qa					2.3607	1.23921	1.01115e-06	0.000103829	1.29655	0.374673	0.134253	0.610533	1.82076	0.864539	0.000587698	0.0326021
	C1qb					2.39864	1.26221	3.97483e-06	0.000269313	1.41012	0.495819	0.0665139	0.494497	1.70101	0.766396	0.00468204	0.0812972
	C1qc					2.12979	1.09071	3.5974e-06	0.000251635	1.25866	0.331891	0.154431	0.637016	1.69211	0.758821	0.00118314	0.0436488
Complement Cascade	Cxcl10					12.4868	3.64234	4.6354e-08	1.18118e-05	3.1652	1.6623	0.00751099	0.241135	3.94504	1.98004	0.00139493	0.0473794
	Ccl6					5.23844	2.38914	1.93144e-09	1.02366e-06	1.63845	0.712334	0.0629445	0.484329	3.19719	1.6768	1.52502e-05	0.00577192
	Ccl5					10.4466	3.38496	3.98017e-06	0.000269313	2.58072	1.36777	0.0583203	0.474401	4.04794	2.01719	0.00293988	0.0639758
	Ccl4					4.81035	2.26614	2.58364e-09	1.25757e-06	1.74574	0.803837	0.0282882	0.378057	2.75548	1.4623	7.90452e-05	0.0146385
	Ccl3					4.51358	2.17427	3.40541e-10	3.21152e-07	1.63873	0.712578	0.0328559	0.392718	2.75431	1.46169	1.56386e-05	0.00577192
Cholesterol Biosynthesis	Dhcr24					-1.48882	-0.574173	0.00210187	0.0261676	-1.03211	-0.0456023	0.806269	0.959206	-1.4425	-0.52857	0.00462699	0.0808999
	Hmgcr					-1.4522	-0.538244	3.53933e-05	0.0012507	-1.13495	-0.182629	0.159184	0.643418	-1.27953	-0.355615	0.00624088	0.0932017
	Hmgcs1					-1.60852	-0.68573	0.000150126	0.00351998	-1.1713	-0.228112	0.205305	0.680397	-1.37327	-0.457617	0.0112195	0.124531
	Fdps					-1.38625	-0.471186	0.00135814	0.0186809	1.0082	0.0117857	0.935802	0.9846	-1.39762	-0.482971	0.001034	0.0411173

## Sheet: SupFig1
Panel	Subgroup	N Identity	N
			ctrl	cKO
B	ctrl and cKO P16-P21	Number of anamal	4 male	4 male
Individual proteomic STAT see "Proteomic STAT" table
Panel	Subgroup	N Identity	N
			ctrl	cKO
C	ctrl and cKO P16-P21	Number of anamal	6 male, 6 female	6 male, 6 female
Individual metabolite STAT see "Metabolites STAT" table, BHB (3-Hydroxybutyric acid)

## Sheet: SupFig3
Panel	Subgroup	N Identity	N		Mean ± SEM		Lower 95% CI of mean		Upper 95% CI of mean		Pass Normality of residual?	Statistical Method	p-Value	Significance
			ctrl	cKO	ctrl	cKO	ctrl	cKO	ctrl	cKO
GFAP - Striatum	P4/5	Number of anamal	4	3	100 ± 24.07	251 ± 22.65	23.41	153.5	176.6	348.4	Yes, Shapiro-Wilk (W)	Unpaired t test	0.0069	**
	P16/21		6	6	91.87 ± 5.359	611.8 ± 91.46	78.09	376.7	105.6	846.9	Yes, Shapiro-Wilk (W)	Unpaired t test	0.0002	***
	P90		3	3	100 ± 31.19	308.9 ± 37.49	34.2	147.6	234.2	470.2	Yes, Shapiro-Wilk (W)	Unpaired t test	0.0128	*
GFAP - Hippocampus	P4/5		3	4	100 ± 6.051	92.84 ± 4.948	73.97	77.09	126	108.6	Yes, Shapiro-Wilk (W)	Unpaired t test	0.3969	ns
	P16/21		6	6	100 ± 4.513	192.1 ± 12.1	88.39	161	111.6	223.2	Yes, Shapiro-Wilk (W)	Unpaired t test	<0.0001	****
	P90		3	3	100 ± 10.98	123.7 ± 12.75	52.74	68.85	147.3	178.6	Yes, Shapiro-Wilk (W)	Unpaired t test	0.2315	ns
	If more than 2 litters/batches samples were collected, the normalizations were conducted within the same litter/batch

[truncated: 6 more sheets: SupFig4, SupFig5, SupFig7, Metabolite STAT, Proteomic STAT, Lipidomic STAT]
