# Supplementary material for: NAD⁺ Reduction in Glutamatergic Neurons Induces Lipid Catabolism and Neuroinflammation in the Brain via SARM1
Source: Adv Sci (Weinh). 2025 Dec 12;13(6):e09950. doi: 10.1002/advs.202509950 (PMC12866834; doi:10.1002/advs.202509950)
Supplement: Supplementary file 7 — Supplemental Figures [file ADVS-13-e09950-s001.zip]

Archive with 8 entries (8 files):
- Fig-S1.ai
- Fig-S2.ai
- Fig-S3.ai
- Fig-S4.ai
- Fig-S5.ai
- Fig-S6.ai
- Fig-S7.ai
- Fig-S8.ai
